# Supplementary material for: Clinical assessment of transthoracic echocardiography skills: a generalizability study
Source: BMC Med Educ. 2015 Feb 1;15:9. doi: 10.1186/s12909-015-0294-5 (PMC4334848; doi:10.1186/s12909-015-0294-5)
Supplement: Additional file 1: — Presents the full output data of the GENOVA analysis of the global rating scores. Data for both all random and mixed analysis with raters as a fixed facet is included. [file 12909_2015_294_MOESM1_ESM.txt]

                          GGGGGGGGGG   EEEEEEEEEEEE  NN        NN    OOOOOOOO    VV        VV   AAAAAAAAAA 
                         GGGGGGGGGGGG  EEEEEEEEEEEE  NNN       NN   OOOOOOOOOO   VV        VV  AAAAAAAAAAAA
                         GG         G  EE            NNNN      NN  OO        OO  VV        VV  AA        AA
                         GG            EE            NN NN     NN  OO        OO   VV      VV   AA        AA
                         GG            EE            NN  NN    NN  OO        OO   VV      VV   AA        AA
                         GG            EE            NN   NN   NN  OO        OO   VV      VV   AA        AA
                         GG            EE            NN    NN  NN  OO        OO    VV    VV    AA        AA
                         GG            EEEEEEEE      NN     NN NN  OO        OO    VV    VV    AA        AA
                         GG      GGGG  EEEEEEEE      NN      NNNN  OO        OO    VV    VV    AAAAAAAAAAAA
                         GG      GGGG  EE            NN       NNN  OO        OO     VV  VV     AAAAAAAAAAAA
                         GG        GG  EE            NN        NN  OO        OO     VV  VV     AA        AA
                         GG        GG  EE            NN        NN  OO        OO     VV  VV     AA        AA
                         GG        GG  EE            NN        NN  OO        OO      V  V      AA        AA
                         GG        GG  EE            NN        NN  OO        OO      VVVV      AA        AA
                         GGGGGGGGGGGG  EEEEEEEEEEEE  NN        NN   OOOOOOOOOO       VVVV      AA        AA
                          GGGGGGGGGG   EEEEEEEEEEEE  NN        NN    OOOOOOOO         VV       AA        AA


                                           A GENERAL PURPOSE ANALYSIS OF VARIANCE SYSTEM
                                             ---                      -  --

                                      GENOVA IS A FORTRAN 77 PROGRAM FOR ANALYSIS OF VARIANCE
                                        AND GENERALIZABILITY ANALYSES WITH BALANCED DESIGNS


                                                             AUTHORS

                                                         Joe E. Crick, Ed.D.
                                               Chief Technology & Information Officer
                                         Vice President Applications and Database Services
                                                National Board of Medical Examiners
                                                      Philadelphia, PA  19104

                                                      Robert L. Brennan, Ed.D.
                                                   Director, Iowa Testing Program
                                                         University of Iowa
                                                       Iowa City, Iowa 52242


                                                           VERSION 3.1
                                                          January, 2001
                               GENOVA has been checked for accuracy of output, however the authors
                                can make no assurances that the program is totally without error.

              GENOVA was developed in part under contract No. N00123-78-C-1206 with the Navy Personnel Research and 
              Development Center (NPRDC); Robert L. Brennan Principal Investigator.  GENOVA does not necessarily
              reflect NPRDC positions or policy, and no official endorsement should be inferred
   GENOVA  VERSION 3.1                                                                                                PAGE       1
                                                     CONTROL CARD INPUT LISTING


   COLUMN   11111111112222222222333333333344444444445555555555666666666677777777778
   12345678901234567890123456789012345678901234567890123456789012345678901234567890
   GSTUDY      P X r x C DESIGN NR 2. -- RANDOM MODEL                              
   COMMENT     USING "GLOBAL RATING"                                               
   OPTIONS     RECORDS 9                                                           
   EFFECT      * P 9 0                                                             
   EFFECT      + R 2 0                                                             
   EFFECT      + C 3 0                                                             
   FORMAT      (6F2.0)                                                             
   PROCESS                                                                         
   GENOVA  VERSION 3.1                                                                                                PAGE       2
          G STUDY                              P X r x C DESIGN NR 2. -- RANDOM MODEL               

                                             EXPANDED MAIN AND INTERACTION EFFECT TABLE             

         (** = INFINITE)    P         R         C                  TOTAL   DEGREES                                                
         SAMPLE SIZE        9         2         3        PRIMARY  NUMBER     OF                                                   
         UNIVERSE SIZE   ****      ****      ****        INDICES  INDICES  FREEDOM                                                
        **********************************************
        *              *         *         *         *
        *  P           *    1    *    0    *    0    *      1        1          8                                                 
        *  R           *    0    *    1    *    0    *      1        1          1                                                 
        *  C           *    0    *    0    *    1    *      1        1          2                                                 
        *              *         *         *         *
        **********************************************
        *              *         *         *         *
        *  PR          *    1    *    1    *    0    *      2        2          8                                                 
        *  PC          *    1    *    0    *    1    *      2        2         16                                                 
        *  RC          *    0    *    1    *    1    *      2        2          2                                                 
        *              *         *         *         *
        **********************************************
        *              *         *         *         *
        *  PRC         *    1    *    1    *    1    *      3        3         16                                                 
        *              *         *         *         *
        **********************************************
   GENOVA  VERSION 3.1                                                                                                PAGE       3
          G STUDY                              P X r x C DESIGN NR 2. -- RANDOM MODEL               

                                               INPUT RECORD LISTING WITH RECORD MEANS               


 RECORD #      1     4.00000     4.00000     4.00000     4.00000     4.00000     3.00000     3.83333

 RECORD #      2     4.00000     4.00000     4.00000     2.00000     3.00000     3.00000     3.33333

 RECORD #      3     2.00000     1.00000     1.00000     2.00000     2.00000     1.00000     1.50000

 RECORD #      4     2.00000     1.00000     1.00000     2.00000     2.00000     2.00000     1.66667

 RECORD #      5     4.00000     3.00000     3.00000     4.00000     4.00000     4.00000     3.66667

 RECORD #      6     2.00000     2.00000     1.00000     2.00000     2.00000     1.00000     1.66667

 RECORD #      7     3.00000     3.00000     4.00000     4.00000     4.00000     3.00000     3.50000

 RECORD #      8     3.00000     4.00000     3.00000     2.00000     4.00000     3.00000     3.16667

 RECORD #      9     4.00000     5.00000     4.00000     4.00000     5.00000     3.00000     4.16667
   GENOVA  VERSION 3.1                                                                                                PAGE       4
          G STUDY                              P X r x C DESIGN NR 2. -- RANDOM MODEL               

                                                          CELL MEAN SCORES                          


 **********************************************************************************************************************************

                                             *** GRAND MEAN =            2.9444444 ***


 **********************************************************************************************************************************

   MEAN SCORES FOR EFFECT:  R              SUBSCRIPT NOTATION:  (R)                


         (1) =           2.962963        (2) =           2.925926                                                                 

 **********************************************************************************************************************************

   MEAN SCORES FOR EFFECT:  C              SUBSCRIPT NOTATION:  (C)                


         (1) =           3.000000        (2) =           3.166667        (3) =           2.666667                                 

 **********************************************************************************************************************************

   MEAN SCORES FOR EFFECT:  RC             SUBSCRIPT NOTATION:  (R,C)              


        (1,1) =          3.111111       (1,2) =          3.000000       (1,3) =          2.777778                                 
        (2,1) =          2.888889       (2,2) =          3.333333       (2,3) =          2.555556                                 
   GENOVA  VERSION 3.1                                                                                                PAGE       5
          G STUDY                              P X r x C DESIGN NR 2. -- RANDOM MODEL               

                                                            ANOVA TABLE                             

         (** = INFINITE)    P         R         C                                                                                 
         SAMPLE SIZE        9         2         3                                                                                 
         UNIVERSE SIZE   ****      ****      ****                                                                                 
        ------------------------------------------------------------------------------------------------------------------
                      DEGREES      SUMS OF        SUMS OF                             (QF = QUASI F RATIO)
                         OF      SQUARES FOR    SQUARES FOR       MEAN            F            F-TEST DEGREES OF FREEDOM
         EFFECT       FREEDOM    MEAN SCORES   SCORE EFFECTS     SQUARES      STATISTIC        NUMERATOR      DENOMINATOR
        ------------------------------------------------------------------------------------------------------------------
         P                  8      520.16667       52.00000       6.50000       8.06897 QF            8 QF           12 QF        
         R                  1      468.18519        0.01852       0.01852       0.02073 QF            1 QF            5 QF        
         C                  2      470.50000        2.33333       1.16667       1.75000 QF            2 QF            4 QF        
        ------------------------------------------------------------------------------------------------------------------
         PR                 8      525.00000        4.81481       0.60185       3.51351               8              16           
         PC                16      528.50000        6.00000       0.37500       2.18919              16              16           
         RC                 2      471.44444        0.92593       0.46296       2.70270               2              16           
        ------------------------------------------------------------------------------------------------------------------
         PRC               16      537.00000        2.74074       0.17130                                                         
        ------------------------------------------------------------------------------------------------------------------
         MEAN                      468.16667
        ------------------------------------------------------------------------------------------------------------------
         TOTAL             53                      68.83333
        ------------------------------------------------------------------------------------------------------------------
           NOTE: FOR GENERALIZABILITY ANALYSES, F-STATISTICS SHOULD BE IGNORED
   GENOVA  VERSION 3.1                                                                                                PAGE       6
          G STUDY                              P X r x C DESIGN NR 2. -- RANDOM MODEL               

                                                          G STUDY RESULTS                           

         (** = INFINITE)    P         R         C                                                                                 
         SAMPLE SIZE        9         2         3                                                                                 
         UNIVERSE SIZE   ****      ****      ****                                     QFM = QUADRATIC FORM                        
        -----------------------------------------------------------------------------
                                   M O D E L   V A R I A N C E   C O M P O N E N T S
                      DEGREES      - - - - -   - - - - - - - -   - - - - - - - - - -
                         OF          USING            USING EMS          STANDARD
         EFFECT       FREEDOM      ALGORITHM          EQUATIONS           ERROR
        -----------------------------------------------------------------------------
         P                  8        0.9490741          0.9490741          0.4870926                                              
         R                  1        (0.0)             (0.0)               0.0158483                                              
         C                  2        0.0277778          0.0277778          0.0498952                                              
        -----------------------------------------------------------------------------
         PR                 8        0.1435185          0.1435185          0.0917154                                              
         PC                16        0.1018519          0.1018519          0.0687118                                              
         RC                 2        0.0324074          0.0324074          0.0369229                                              
        -----------------------------------------------------------------------------
         PRC               16        0.1712963          0.1712963          0.0570988                                              
        -----------------------------------------------------------------------------
           NOTE: THE "ALGORITHM" AND "EMS" ESTIMATED VARIANCE COMPONENTS WILL BE
                 IDENTICAL IF THERE ARE NO NEGATIVE ESTIMATES
   GENOVA  VERSION 3.1                                                                                                PAGE       7
          G STUDY                              P X r x C DESIGN NR 2. -- RANDOM MODEL               

                                                   EXPECTED MEAN SQUARE EQUATIONS                   

         (** = INFINITE)    P         R         C                                                                                 
         SAMPLE SIZE        9         2         3                                                                                 
         UNIVERSE SIZE   ****      ****      ****                                                                                 


 EMS(P)           =  1.00*VC(PRC)  +  2.00*VC(PC)  +  3.00*VC(PR)  +  6.00*VC(P)                                                   

 EMS(R)           =  1.00*VC(PRC)  +  9.00*VC(RC)  +  3.00*VC(PR)  +  27.00*VC(R)                                                  

 EMS(C)           =  1.00*VC(PRC)  +  9.00*VC(RC)  +  2.00*VC(PC)  +  18.00*VC(C)                                                  

 EMS(PR)          =  1.00*VC(PRC)  +  3.00*VC(PR)                                                                                  

 EMS(PC)          =  1.00*VC(PRC)  +  2.00*VC(PC)                                                                                  

 EMS(RC)          =  1.00*VC(PRC)  +  9.00*VC(RC)                                                                                  

 EMS(PRC)         =  1.00*VC(PRC)                                                                                                  
   GENOVA  VERSION 3.1                                                                                                PAGE       8
          G STUDY                              P X r x C DESIGN NR 2. -- RANDOM MODEL               

                                 VARIANCE - COVARIANCE MATRIX FOR ESTIMATED VARIANCE COMPONENTS (V) 


                  P             R             C             PR            PC            RC            PRC                         

 P                0.2372592
 R                0.0004673     0.0002512
 C                0.0001749     0.0002272     0.0024895
 PR              -0.0042059    -0.0009346    -0.0000604     0.0084117
 PC              -0.0015738    -0.0000604    -0.0005246     0.0005434     0.0047213
 RC              -0.0000604    -0.0004544    -0.0006817     0.0001208     0.0001811     0.0013633
 PRC              0.0005434     0.0001208     0.0001811    -0.0010868    -0.0016301    -0.0003623     0.0032603
   GENOVA  VERSION 3.1                                                                                                PAGE       9
                                                     CONTROL CARD INPUT LISTING


   COLUMN   11111111112222222222333333333344444444445555555555666666666677777777778
   12345678901234567890123456789012345678901234567890123456789012345678901234567890
   COMMENT                                                                         
   COMMENT       FIRST SET OF D STUDY CONTROL CARDS                                
   DSTUDY        #1 -- p X R X C DESIGN -- R AND C RANDOM                          
   DEFFECT       $ P                                                               
   DEFFECT         R 1                                                             
   DEFFECT         C 1 2 3 4 5 6 7 8 9 10 11 12                                    
   ENDDSTUDY                                                                       
   GENOVA  VERSION 3.1                                                                                                PAGE      10
          D STUDY                             #1 -- p X R X C DESIGN -- R AND C RANDOM              

                                                   D STUDY DESIGN NUMBER 001-001                    

       OBJECT OF MEASUREMENT :      P                       FACETS :      R           C      
     G STUDY POPULATION SIZE : INFINITE     G STUDY UNIVERSE SIZES : INFINITE    INFINITE                                        
     D STUDY POPULATION SIZE : INFINITE     D STUDY UNIVERSE SIZES : INFINITE    INFINITE                                        
         D STUDY SAMPLE SIZE :     9          D STUDY SAMPLE SIZES :     1           1                                           
 ----------------------------------------------------------------------------------------------------------------------------------
                          VARIANCE COMPONENTS IN TERMS OF                            VARIANCE COMPONENTS IN TERMS OF
                G STUDY UNIVERSE (OF ADMISSIBLE OBSERVATIONS) SIZES             D STUDY UNIVERSE (OF GENERALIZATION) SIZES
             ---------------------------------------------------------- -----------------------------------------------------------
                                                VARIANCE COMPONENTS                                        VARIANCE COMPONENTS
               VARIANCE     FINITE   D STUDY      FOR MEAN SCORES         VARIANCE     FINITE   D STUDY      FOR MEAN SCORES
              COMPONENTS   UNIVERSE SAMPLING --------------------------  COMPONENTS   UNIVERSE SAMPLING ---------------------------
              FOR SINGLE     COR-     FRE-                   STANDARD    FOR SINGLE     COR-     FRE-                   STANDARD
 EFFECT      OBSERVATIONS  RECTIONS QUENCIES   ESTIMATES      ERRORS    OBSERVATIONS  RECTIONS QUENCIES   ESTIMATES      ERRORS
 ----------------------------------------------------------------------------------------------------------------------------------
 P              0.94907     1.0000        1     0.94907       0.48709      0.94907     1.0000        1     0.94907       0.48709   
 R          0.00000E+00     1.0000        1 0.00000E+00       0.01585  0.00000E+00     1.0000        1 0.00000E+00       0.01585   
 C              0.02778     1.0000        1     0.02778       0.04990      0.02778     1.0000        1     0.02778       0.04990   
 PR             0.14352     1.0000        1     0.14352       0.09172      0.14352     1.0000        1     0.14352       0.09172   
 PC             0.10185     1.0000        1     0.10185       0.06871      0.10185     1.0000        1     0.10185       0.06871   
 RC             0.03241     1.0000        1     0.03241       0.03692      0.03241     1.0000        1     0.03241       0.03692   
 PRC            0.17130     1.0000        1     0.17130       0.05710      0.17130     1.0000        1     0.17130       0.05710   
 ----------------------------------------------------------------------------------------------------------------------------------
            QFM = QUADRATIC FORM

 ----------------------------------------------------------------------------------------------------------------------------------


                                                    STANDARD
                                          STANDARD  ERROR OF
                                VARIANCE DEVIATION  VARIANCE

              UNIVERSE SCORE     0.94907   0.97420   0.48709
     EXPECTED OBSERVED SCORE     1.36574   1.16865   0.48871
            LOWER CASE DELTA     0.41667   0.64550   0.10976          GENERALIZABILITY COEFFICIENT =  0.69492  ( 2.27778)
            UPPER CASE DELTA     0.47685   0.69054   0.10796                                   PHI =  0.66558  ( 1.99029)
                        MEAN     0.21193   0.46036
 ----------------------------------------------------------------------------------------------------------------------------------
        NOTE:  SIGNAL/NOISE RATIOS ARE IN PARENTHESES
   GENOVA  VERSION 3.1                                                                                                PAGE      11
          D STUDY                             #1 -- p X R X C DESIGN -- R AND C RANDOM              

                                                   D STUDY DESIGN NUMBER 001-001                    


         VARIANCE - COVARIANCE MATRIX FOR ESTIMATED VARIANCE COMPONENTS (FOR MEAN SCORES) IN UNIVERSE OF GENERALIZATION (W)


                  P             R             C             PR            PC            RC            PRC                         

 P                0.2372592
 R                0.0004673     0.0002512
 C                0.0001749     0.0002272     0.0024895
 PR              -0.0042059    -0.0009346    -0.0000604     0.0084117
 PC              -0.0015738    -0.0000604    -0.0005246     0.0005434     0.0047213
 RC              -0.0000604    -0.0004544    -0.0006817     0.0001208     0.0001811     0.0013633
 PRC              0.0005434     0.0001208     0.0001811    -0.0010868    -0.0016301    -0.0003623     0.0032603
   GENOVA  VERSION 3.1                                                                                                PAGE      12
          D STUDY                             #1 -- p X R X C DESIGN -- R AND C RANDOM              

                                                   D STUDY DESIGN NUMBER 001-002                    

       OBJECT OF MEASUREMENT :      P                       FACETS :      R           C      
     G STUDY POPULATION SIZE : INFINITE     G STUDY UNIVERSE SIZES : INFINITE    INFINITE                                        
     D STUDY POPULATION SIZE : INFINITE     D STUDY UNIVERSE SIZES : INFINITE    INFINITE                                        
         D STUDY SAMPLE SIZE :     9          D STUDY SAMPLE SIZES :     1           2                                           
 ----------------------------------------------------------------------------------------------------------------------------------
                          VARIANCE COMPONENTS IN TERMS OF                            VARIANCE COMPONENTS IN TERMS OF
                G STUDY UNIVERSE (OF ADMISSIBLE OBSERVATIONS) SIZES             D STUDY UNIVERSE (OF GENERALIZATION) SIZES
             ---------------------------------------------------------- -----------------------------------------------------------
                                                VARIANCE COMPONENTS                                        VARIANCE COMPONENTS
               VARIANCE     FINITE   D STUDY      FOR MEAN SCORES         VARIANCE     FINITE   D STUDY      FOR MEAN SCORES
              COMPONENTS   UNIVERSE SAMPLING --------------------------  COMPONENTS   UNIVERSE SAMPLING ---------------------------
              FOR SINGLE     COR-     FRE-                   STANDARD    FOR SINGLE     COR-     FRE-                   STANDARD
 EFFECT      OBSERVATIONS  RECTIONS QUENCIES   ESTIMATES      ERRORS    OBSERVATIONS  RECTIONS QUENCIES   ESTIMATES      ERRORS
 ----------------------------------------------------------------------------------------------------------------------------------
 P              0.94907     1.0000        1     0.94907       0.48709      0.94907     1.0000        1     0.94907       0.48709   
 R          0.00000E+00     1.0000        1 0.00000E+00       0.01585  0.00000E+00     1.0000        1 0.00000E+00       0.01585   
 C              0.02778     1.0000        2     0.01389       0.02495      0.02778     1.0000        2     0.01389       0.02495   
 PR             0.14352     1.0000        1     0.14352       0.09172      0.14352     1.0000        1     0.14352       0.09172   
 PC             0.10185     1.0000        2     0.05093       0.03436      0.10185     1.0000        2     0.05093       0.03436   
 RC             0.03241     1.0000        2     0.01620       0.01846      0.03241     1.0000        2     0.01620       0.01846   
 PRC            0.17130     1.0000        2     0.08565       0.02855      0.17130     1.0000        2     0.08565       0.02855   
 ----------------------------------------------------------------------------------------------------------------------------------
            QFM = QUADRATIC FORM

 ----------------------------------------------------------------------------------------------------------------------------------


                                                    STANDARD
                                          STANDARD  ERROR OF
                                VARIANCE DEVIATION  VARIANCE

              UNIVERSE SCORE     0.94907   0.97420   0.48709
     EXPECTED OBSERVED SCORE     1.22917   1.10868   0.48669
            LOWER CASE DELTA     0.28009   0.52924   0.09512          GENERALIZABILITY COEFFICIENT =  0.77213  ( 3.38843)
            UPPER CASE DELTA     0.31019   0.55694   0.08766                                   PHI =  0.75368  ( 3.05970)
                        MEAN     0.16667   0.40825
 ----------------------------------------------------------------------------------------------------------------------------------
        NOTE:  SIGNAL/NOISE RATIOS ARE IN PARENTHESES
   GENOVA  VERSION 3.1                                                                                                PAGE      13
          D STUDY                             #1 -- p X R X C DESIGN -- R AND C RANDOM              

                                                   D STUDY DESIGN NUMBER 001-002                    


         VARIANCE - COVARIANCE MATRIX FOR ESTIMATED VARIANCE COMPONENTS (FOR MEAN SCORES) IN UNIVERSE OF GENERALIZATION (W)


                  P             R             C             PR            PC            RC            PRC                         

 P                0.2372592
 R                0.0004673     0.0002512
 C                0.0000874     0.0001136     0.0006224
 PR              -0.0042059    -0.0009346    -0.0000302     0.0084117
 PC              -0.0007869    -0.0000302    -0.0001311     0.0002717     0.0011803
 RC              -0.0000302    -0.0002272    -0.0001704     0.0000604     0.0000453     0.0003408
 PRC              0.0002717     0.0000604     0.0000453    -0.0005434    -0.0004075    -0.0000906     0.0008151
   GENOVA  VERSION 3.1                                                                                                PAGE      14
          D STUDY                             #1 -- p X R X C DESIGN -- R AND C RANDOM              

                                                   D STUDY DESIGN NUMBER 001-003                    

       OBJECT OF MEASUREMENT :      P                       FACETS :      R           C      
     G STUDY POPULATION SIZE : INFINITE     G STUDY UNIVERSE SIZES : INFINITE    INFINITE                                        
     D STUDY POPULATION SIZE : INFINITE     D STUDY UNIVERSE SIZES : INFINITE    INFINITE                                        
         D STUDY SAMPLE SIZE :     9          D STUDY SAMPLE SIZES :     1           3                                           
 ----------------------------------------------------------------------------------------------------------------------------------
                          VARIANCE COMPONENTS IN TERMS OF                            VARIANCE COMPONENTS IN TERMS OF
                G STUDY UNIVERSE (OF ADMISSIBLE OBSERVATIONS) SIZES             D STUDY UNIVERSE (OF GENERALIZATION) SIZES
             ---------------------------------------------------------- -----------------------------------------------------------
                                                VARIANCE COMPONENTS                                        VARIANCE COMPONENTS
               VARIANCE     FINITE   D STUDY      FOR MEAN SCORES         VARIANCE     FINITE   D STUDY      FOR MEAN SCORES
              COMPONENTS   UNIVERSE SAMPLING --------------------------  COMPONENTS   UNIVERSE SAMPLING ---------------------------
              FOR SINGLE     COR-     FRE-                   STANDARD    FOR SINGLE     COR-     FRE-                   STANDARD
 EFFECT      OBSERVATIONS  RECTIONS QUENCIES   ESTIMATES      ERRORS    OBSERVATIONS  RECTIONS QUENCIES   ESTIMATES      ERRORS
 ----------------------------------------------------------------------------------------------------------------------------------
 P              0.94907     1.0000        1     0.94907       0.48709      0.94907     1.0000        1     0.94907       0.48709   
 R          0.00000E+00     1.0000        1 0.00000E+00       0.01585  0.00000E+00     1.0000        1 0.00000E+00       0.01585   
 C              0.02778     1.0000        3     0.00926       0.01663      0.02778     1.0000        3     0.00926       0.01663   
 PR             0.14352     1.0000        1     0.14352       0.09172      0.14352     1.0000        1     0.14352       0.09172   
 PC             0.10185     1.0000        3     0.03395       0.02290      0.10185     1.0000        3     0.03395       0.02290   
 RC             0.03241     1.0000        3     0.01080       0.01231      0.03241     1.0000        3     0.01080       0.01231   
 PRC            0.17130     1.0000        3     0.05710       0.01903      0.17130     1.0000        3     0.05710       0.01903   
 ----------------------------------------------------------------------------------------------------------------------------------
            QFM = QUADRATIC FORM

 ----------------------------------------------------------------------------------------------------------------------------------


                                                    STANDARD
                                          STANDARD  ERROR OF
                                VARIANCE DEVIATION  VARIANCE

              UNIVERSE SCORE     0.94907   0.97420   0.48709
     EXPECTED OBSERVED SCORE     1.18364   1.08795   0.48655
            LOWER CASE DELTA     0.23457   0.48432   0.09260          GENERALIZABILITY COEFFICIENT =  0.80183  ( 4.04605)
            UPPER CASE DELTA     0.25463   0.50461   0.08393                                   PHI =  0.78846  ( 3.72727)
                        MEAN     0.15158   0.38933
 ----------------------------------------------------------------------------------------------------------------------------------
        NOTE:  SIGNAL/NOISE RATIOS ARE IN PARENTHESES
   GENOVA  VERSION 3.1                                                                                                PAGE      15
          D STUDY                             #1 -- p X R X C DESIGN -- R AND C RANDOM              

                                                   D STUDY DESIGN NUMBER 001-003                    


         VARIANCE - COVARIANCE MATRIX FOR ESTIMATED VARIANCE COMPONENTS (FOR MEAN SCORES) IN UNIVERSE OF GENERALIZATION (W)


                  P             R             C             PR            PC            RC            PRC                         

 P                0.2372592
 R                0.0004673     0.0002512
 C                0.0000583     0.0000757     0.0002766
 PR              -0.0042059    -0.0009346    -0.0000201     0.0084117
 PC              -0.0005246    -0.0000201    -0.0000583     0.0001811     0.0005246
 RC              -0.0000201    -0.0001515    -0.0000757     0.0000403     0.0000201     0.0001515
 PRC              0.0001811     0.0000403     0.0000201    -0.0003623    -0.0001811    -0.0000403     0.0003623
   GENOVA  VERSION 3.1                                                                                                PAGE      16
          D STUDY                             #1 -- p X R X C DESIGN -- R AND C RANDOM              

                                                   D STUDY DESIGN NUMBER 001-004                    

       OBJECT OF MEASUREMENT :      P                       FACETS :      R           C      
     G STUDY POPULATION SIZE : INFINITE     G STUDY UNIVERSE SIZES : INFINITE    INFINITE                                        
     D STUDY POPULATION SIZE : INFINITE     D STUDY UNIVERSE SIZES : INFINITE    INFINITE                                        
         D STUDY SAMPLE SIZE :     9          D STUDY SAMPLE SIZES :     1           4                                           
 ----------------------------------------------------------------------------------------------------------------------------------
                          VARIANCE COMPONENTS IN TERMS OF                            VARIANCE COMPONENTS IN TERMS OF
                G STUDY UNIVERSE (OF ADMISSIBLE OBSERVATIONS) SIZES             D STUDY UNIVERSE (OF GENERALIZATION) SIZES
             ---------------------------------------------------------- -----------------------------------------------------------
                                                VARIANCE COMPONENTS                                        VARIANCE COMPONENTS
               VARIANCE     FINITE   D STUDY      FOR MEAN SCORES         VARIANCE     FINITE   D STUDY      FOR MEAN SCORES
              COMPONENTS   UNIVERSE SAMPLING --------------------------  COMPONENTS   UNIVERSE SAMPLING ---------------------------
              FOR SINGLE     COR-     FRE-                   STANDARD    FOR SINGLE     COR-     FRE-                   STANDARD
 EFFECT      OBSERVATIONS  RECTIONS QUENCIES   ESTIMATES      ERRORS    OBSERVATIONS  RECTIONS QUENCIES   ESTIMATES      ERRORS
 ----------------------------------------------------------------------------------------------------------------------------------
 P              0.94907     1.0000        1     0.94907       0.48709      0.94907     1.0000        1     0.94907       0.48709   
 R          0.00000E+00     1.0000        1 0.00000E+00       0.01585  0.00000E+00     1.0000        1 0.00000E+00       0.01585   
 C              0.02778     1.0000        4     0.00694       0.01247      0.02778     1.0000        4     0.00694       0.01247   
 PR             0.14352     1.0000        1     0.14352       0.09172      0.14352     1.0000        1     0.14352       0.09172   
 PC             0.10185     1.0000        4     0.02546       0.01718      0.10185     1.0000        4     0.02546       0.01718   
 RC             0.03241     1.0000        4     0.00810       0.00923      0.03241     1.0000        4     0.00810       0.00923   
 PRC            0.17130     1.0000        4     0.04282       0.01427      0.17130     1.0000        4     0.04282       0.01427   
 ----------------------------------------------------------------------------------------------------------------------------------
            QFM = QUADRATIC FORM

 ----------------------------------------------------------------------------------------------------------------------------------


                                                    STANDARD
                                          STANDARD  ERROR OF
                                VARIANCE DEVIATION  VARIANCE

              UNIVERSE SCORE     0.94907   0.97420   0.48709
     EXPECTED OBSERVED SCORE     1.16088   1.07744   0.48659
            LOWER CASE DELTA     0.21181   0.46022   0.09184          GENERALIZABILITY COEFFICIENT =  0.81755  ( 4.48087)
            UPPER CASE DELTA     0.22685   0.47629   0.08279                                   PHI =  0.80709  ( 4.18367)
                        MEAN     0.14403   0.37952
 ----------------------------------------------------------------------------------------------------------------------------------
        NOTE:  SIGNAL/NOISE RATIOS ARE IN PARENTHESES
   GENOVA  VERSION 3.1                                                                                                PAGE      17
          D STUDY                             #1 -- p X R X C DESIGN -- R AND C RANDOM              

                                                   D STUDY DESIGN NUMBER 001-004                    


         VARIANCE - COVARIANCE MATRIX FOR ESTIMATED VARIANCE COMPONENTS (FOR MEAN SCORES) IN UNIVERSE OF GENERALIZATION (W)


                  P             R             C             PR            PC            RC            PRC                         

 P                0.2372592
 R                0.0004673     0.0002512
 C                0.0000437     0.0000568     0.0001556
 PR              -0.0042059    -0.0009346    -0.0000151     0.0084117
 PC              -0.0003934    -0.0000151    -0.0000328     0.0001358     0.0002951
 RC              -0.0000151    -0.0001136    -0.0000426     0.0000302     0.0000113     0.0000852
 PRC              0.0001358     0.0000302     0.0000113    -0.0002717    -0.0001019    -0.0000226     0.0002038
   GENOVA  VERSION 3.1                                                                                                PAGE      18
          D STUDY                             #1 -- p X R X C DESIGN -- R AND C RANDOM              

                                                   D STUDY DESIGN NUMBER 001-005                    

       OBJECT OF MEASUREMENT :      P                       FACETS :      R           C      
     G STUDY POPULATION SIZE : INFINITE     G STUDY UNIVERSE SIZES : INFINITE    INFINITE                                        
     D STUDY POPULATION SIZE : INFINITE     D STUDY UNIVERSE SIZES : INFINITE    INFINITE                                        
         D STUDY SAMPLE SIZE :     9          D STUDY SAMPLE SIZES :     1           5                                           
 ----------------------------------------------------------------------------------------------------------------------------------
                          VARIANCE COMPONENTS IN TERMS OF                            VARIANCE COMPONENTS IN TERMS OF
                G STUDY UNIVERSE (OF ADMISSIBLE OBSERVATIONS) SIZES             D STUDY UNIVERSE (OF GENERALIZATION) SIZES
             ---------------------------------------------------------- -----------------------------------------------------------
                                                VARIANCE COMPONENTS                                        VARIANCE COMPONENTS
               VARIANCE     FINITE   D STUDY      FOR MEAN SCORES         VARIANCE     FINITE   D STUDY      FOR MEAN SCORES
              COMPONENTS   UNIVERSE SAMPLING --------------------------  COMPONENTS   UNIVERSE SAMPLING ---------------------------
              FOR SINGLE     COR-     FRE-                   STANDARD    FOR SINGLE     COR-     FRE-                   STANDARD
 EFFECT      OBSERVATIONS  RECTIONS QUENCIES   ESTIMATES      ERRORS    OBSERVATIONS  RECTIONS QUENCIES   ESTIMATES      ERRORS
 ----------------------------------------------------------------------------------------------------------------------------------
 P              0.94907     1.0000        1     0.94907       0.48709      0.94907     1.0000        1     0.94907       0.48709   
 R          0.00000E+00     1.0000        1 0.00000E+00       0.01585  0.00000E+00     1.0000        1 0.00000E+00       0.01585   
 C              0.02778     1.0000        5     0.00556       0.00998      0.02778     1.0000        5     0.00556       0.00998   
 PR             0.14352     1.0000        1     0.14352       0.09172      0.14352     1.0000        1     0.14352       0.09172   
 PC             0.10185     1.0000        5     0.02037       0.01374      0.10185     1.0000        5     0.02037       0.01374   
 RC             0.03241     1.0000        5     0.00648       0.00738      0.03241     1.0000        5     0.00648       0.00738   
 PRC            0.17130     1.0000        5     0.03426       0.01142      0.17130     1.0000        5     0.03426       0.01142   
 ----------------------------------------------------------------------------------------------------------------------------------
            QFM = QUADRATIC FORM

 ----------------------------------------------------------------------------------------------------------------------------------


                                                    STANDARD
                                          STANDARD  ERROR OF
                                VARIANCE DEVIATION  VARIANCE

              UNIVERSE SCORE     0.94907   0.97420   0.48709
     EXPECTED OBSERVED SCORE     1.14722   1.07108   0.48664
            LOWER CASE DELTA     0.19815   0.44514   0.09156          GENERALIZABILITY COEFFICIENT =  0.82728  ( 4.78972)
            UPPER CASE DELTA     0.21019   0.45846   0.08234                                   PHI =  0.81869  ( 4.51542)
                        MEAN     0.13951   0.37351
 ----------------------------------------------------------------------------------------------------------------------------------
        NOTE:  SIGNAL/NOISE RATIOS ARE IN PARENTHESES
   GENOVA  VERSION 3.1                                                                                                PAGE      19
          D STUDY                             #1 -- p X R X C DESIGN -- R AND C RANDOM              

                                                   D STUDY DESIGN NUMBER 001-005                    


         VARIANCE - COVARIANCE MATRIX FOR ESTIMATED VARIANCE COMPONENTS (FOR MEAN SCORES) IN UNIVERSE OF GENERALIZATION (W)


                  P             R             C             PR            PC            RC            PRC                         

 P                0.2372592
 R                0.0004673     0.0002512
 C                0.0000350     0.0000454     0.0000996
 PR              -0.0042059    -0.0009346    -0.0000121     0.0084117
 PC              -0.0003148    -0.0000121    -0.0000210     0.0001087     0.0001889
 RC              -0.0000121    -0.0000909    -0.0000273     0.0000242     0.0000072     0.0000545
 PRC              0.0001087     0.0000242     0.0000072    -0.0002174    -0.0000652    -0.0000145     0.0001304
   GENOVA  VERSION 3.1                                                                                                PAGE      20
          D STUDY                             #1 -- p X R X C DESIGN -- R AND C RANDOM              

                                                   D STUDY DESIGN NUMBER 001-006                    

       OBJECT OF MEASUREMENT :      P                       FACETS :      R           C      
     G STUDY POPULATION SIZE : INFINITE     G STUDY UNIVERSE SIZES : INFINITE    INFINITE                                        
     D STUDY POPULATION SIZE : INFINITE     D STUDY UNIVERSE SIZES : INFINITE    INFINITE                                        
         D STUDY SAMPLE SIZE :     9          D STUDY SAMPLE SIZES :     1           6                                           
 ----------------------------------------------------------------------------------------------------------------------------------
                          VARIANCE COMPONENTS IN TERMS OF                            VARIANCE COMPONENTS IN TERMS OF
                G STUDY UNIVERSE (OF ADMISSIBLE OBSERVATIONS) SIZES             D STUDY UNIVERSE (OF GENERALIZATION) SIZES
             ---------------------------------------------------------- -----------------------------------------------------------
                                                VARIANCE COMPONENTS                                        VARIANCE COMPONENTS
               VARIANCE     FINITE   D STUDY      FOR MEAN SCORES         VARIANCE     FINITE   D STUDY      FOR MEAN SCORES
              COMPONENTS   UNIVERSE SAMPLING --------------------------  COMPONENTS   UNIVERSE SAMPLING ---------------------------
              FOR SINGLE     COR-     FRE-                   STANDARD    FOR SINGLE     COR-     FRE-                   STANDARD
 EFFECT      OBSERVATIONS  RECTIONS QUENCIES   ESTIMATES      ERRORS    OBSERVATIONS  RECTIONS QUENCIES   ESTIMATES      ERRORS
 ----------------------------------------------------------------------------------------------------------------------------------
 P              0.94907     1.0000        1     0.94907       0.48709      0.94907     1.0000        1     0.94907       0.48709   
 R          0.00000E+00     1.0000        1 0.00000E+00       0.01585  0.00000E+00     1.0000        1 0.00000E+00       0.01585   
 C              0.02778     1.0000        6     0.00463       0.00832      0.02778     1.0000        6     0.00463       0.00832   
 PR             0.14352     1.0000        1     0.14352       0.09172      0.14352     1.0000        1     0.14352       0.09172   
 PC             0.10185     1.0000        6     0.01698       0.01145      0.10185     1.0000        6     0.01698       0.01145   
 RC             0.03241     1.0000        6     0.00540       0.00615      0.03241     1.0000        6     0.00540       0.00615   
 PRC            0.17130     1.0000        6     0.02855       0.00952      0.17130     1.0000        6     0.02855       0.00952   
 ----------------------------------------------------------------------------------------------------------------------------------
            QFM = QUADRATIC FORM

 ----------------------------------------------------------------------------------------------------------------------------------


                                                    STANDARD
                                          STANDARD  ERROR OF
                                VARIANCE DEVIATION  VARIANCE

              UNIVERSE SCORE     0.94907   0.97420   0.48709
     EXPECTED OBSERVED SCORE     1.13812   1.06683   0.48669
            LOWER CASE DELTA     0.18904   0.43479   0.09144          GENERALIZABILITY COEFFICIENT =  0.83390  ( 5.02041)
            UPPER CASE DELTA     0.19907   0.44618   0.08215                                   PHI =  0.82661  ( 4.76744)
                        MEAN     0.13649   0.36944
 ----------------------------------------------------------------------------------------------------------------------------------
        NOTE:  SIGNAL/NOISE RATIOS ARE IN PARENTHESES
   GENOVA  VERSION 3.1                                                                                                PAGE      21
          D STUDY                             #1 -- p X R X C DESIGN -- R AND C RANDOM              

                                                   D STUDY DESIGN NUMBER 001-006                    


         VARIANCE - COVARIANCE MATRIX FOR ESTIMATED VARIANCE COMPONENTS (FOR MEAN SCORES) IN UNIVERSE OF GENERALIZATION (W)


                  P             R             C             PR            PC            RC            PRC                         

 P                0.2372592
 R                0.0004673     0.0002512
 C                0.0000291     0.0000379     0.0000692
 PR              -0.0042059    -0.0009346    -0.0000101     0.0084117
 PC              -0.0002623    -0.0000101    -0.0000146     0.0000906     0.0001311
 RC              -0.0000101    -0.0000757    -0.0000189     0.0000201     0.0000050     0.0000379
 PRC              0.0000906     0.0000201     0.0000050    -0.0001811    -0.0000453    -0.0000101     0.0000906
   GENOVA  VERSION 3.1                                                                                                PAGE      22
          D STUDY                             #1 -- p X R X C DESIGN -- R AND C RANDOM              

                                                   D STUDY DESIGN NUMBER 001-007                    

       OBJECT OF MEASUREMENT :      P                       FACETS :      R           C      
     G STUDY POPULATION SIZE : INFINITE     G STUDY UNIVERSE SIZES : INFINITE    INFINITE                                        
     D STUDY POPULATION SIZE : INFINITE     D STUDY UNIVERSE SIZES : INFINITE    INFINITE                                        
         D STUDY SAMPLE SIZE :     9          D STUDY SAMPLE SIZES :     1           7                                           
 ----------------------------------------------------------------------------------------------------------------------------------
                          VARIANCE COMPONENTS IN TERMS OF                            VARIANCE COMPONENTS IN TERMS OF
                G STUDY UNIVERSE (OF ADMISSIBLE OBSERVATIONS) SIZES             D STUDY UNIVERSE (OF GENERALIZATION) SIZES
             ---------------------------------------------------------- -----------------------------------------------------------
                                                VARIANCE COMPONENTS                                        VARIANCE COMPONENTS
               VARIANCE     FINITE   D STUDY      FOR MEAN SCORES         VARIANCE     FINITE   D STUDY      FOR MEAN SCORES
              COMPONENTS   UNIVERSE SAMPLING --------------------------  COMPONENTS   UNIVERSE SAMPLING ---------------------------
              FOR SINGLE     COR-     FRE-                   STANDARD    FOR SINGLE     COR-     FRE-                   STANDARD
 EFFECT      OBSERVATIONS  RECTIONS QUENCIES   ESTIMATES      ERRORS    OBSERVATIONS  RECTIONS QUENCIES   ESTIMATES      ERRORS
 ----------------------------------------------------------------------------------------------------------------------------------
 P              0.94907     1.0000        1     0.94907       0.48709      0.94907     1.0000        1     0.94907       0.48709   
 R          0.00000E+00     1.0000        1 0.00000E+00       0.01585  0.00000E+00     1.0000        1 0.00000E+00       0.01585   
 C              0.02778     1.0000        7     0.00397       0.00713      0.02778     1.0000        7     0.00397       0.00713   
 PR             0.14352     1.0000        1     0.14352       0.09172      0.14352     1.0000        1     0.14352       0.09172   
 PC             0.10185     1.0000        7     0.01455       0.00982      0.10185     1.0000        7     0.01455       0.00982   
 RC             0.03241     1.0000        7     0.00463       0.00527      0.03241     1.0000        7     0.00463       0.00527   
 PRC            0.17130     1.0000        7     0.02447       0.00816      0.17130     1.0000        7     0.02447       0.00816   
 ----------------------------------------------------------------------------------------------------------------------------------
            QFM = QUADRATIC FORM

 ----------------------------------------------------------------------------------------------------------------------------------


                                                    STANDARD
                                          STANDARD  ERROR OF
                                VARIANCE DEVIATION  VARIANCE

              UNIVERSE SCORE     0.94907   0.97420   0.48709
     EXPECTED OBSERVED SCORE     1.13161   1.06377   0.48673
            LOWER CASE DELTA     0.18254   0.42725   0.09139          GENERALIZABILITY COEFFICIENT =  0.83869  ( 5.19928)
            UPPER CASE DELTA     0.19114   0.43719   0.08206                                   PHI =  0.83237  ( 4.96540)
                        MEAN     0.13433   0.36651
 ----------------------------------------------------------------------------------------------------------------------------------
        NOTE:  SIGNAL/NOISE RATIOS ARE IN PARENTHESES
   GENOVA  VERSION 3.1                                                                                                PAGE      23
          D STUDY                             #1 -- p X R X C DESIGN -- R AND C RANDOM              

                                                   D STUDY DESIGN NUMBER 001-007                    


         VARIANCE - COVARIANCE MATRIX FOR ESTIMATED VARIANCE COMPONENTS (FOR MEAN SCORES) IN UNIVERSE OF GENERALIZATION (W)


                  P             R             C             PR            PC            RC            PRC                         

 P                0.2372592
 R                0.0004673     0.0002512
 C                0.0000250     0.0000325     0.0000508
 PR              -0.0042059    -0.0009346    -0.0000086     0.0084117
 PC              -0.0002248    -0.0000086    -0.0000107     0.0000776     0.0000964
 RC              -0.0000086    -0.0000649    -0.0000139     0.0000173     0.0000037     0.0000278
 PRC              0.0000776     0.0000173     0.0000037    -0.0001553    -0.0000333    -0.0000074     0.0000665
   GENOVA  VERSION 3.1                                                                                                PAGE      24
          D STUDY                             #1 -- p X R X C DESIGN -- R AND C RANDOM              

                                                   D STUDY DESIGN NUMBER 001-008                    

       OBJECT OF MEASUREMENT :      P                       FACETS :      R           C      
     G STUDY POPULATION SIZE : INFINITE     G STUDY UNIVERSE SIZES : INFINITE    INFINITE                                        
     D STUDY POPULATION SIZE : INFINITE     D STUDY UNIVERSE SIZES : INFINITE    INFINITE                                        
         D STUDY SAMPLE SIZE :     9          D STUDY SAMPLE SIZES :     1           8                                           
 ----------------------------------------------------------------------------------------------------------------------------------
                          VARIANCE COMPONENTS IN TERMS OF                            VARIANCE COMPONENTS IN TERMS OF
                G STUDY UNIVERSE (OF ADMISSIBLE OBSERVATIONS) SIZES             D STUDY UNIVERSE (OF GENERALIZATION) SIZES
             ---------------------------------------------------------- -----------------------------------------------------------
                                                VARIANCE COMPONENTS                                        VARIANCE COMPONENTS
               VARIANCE     FINITE   D STUDY      FOR MEAN SCORES         VARIANCE     FINITE   D STUDY      FOR MEAN SCORES
              COMPONENTS   UNIVERSE SAMPLING --------------------------  COMPONENTS   UNIVERSE SAMPLING ---------------------------
              FOR SINGLE     COR-     FRE-                   STANDARD    FOR SINGLE     COR-     FRE-                   STANDARD
 EFFECT      OBSERVATIONS  RECTIONS QUENCIES   ESTIMATES      ERRORS    OBSERVATIONS  RECTIONS QUENCIES   ESTIMATES      ERRORS
 ----------------------------------------------------------------------------------------------------------------------------------
 P              0.94907     1.0000        1     0.94907       0.48709      0.94907     1.0000        1     0.94907       0.48709   
 R          0.00000E+00     1.0000        1 0.00000E+00       0.01585  0.00000E+00     1.0000        1 0.00000E+00       0.01585   
 C              0.02778     1.0000        8     0.00347       0.00624      0.02778     1.0000        8     0.00347       0.00624   
 PR             0.14352     1.0000        1     0.14352       0.09172      0.14352     1.0000        1     0.14352       0.09172   
 PC             0.10185     1.0000        8     0.01273       0.00859      0.10185     1.0000        8     0.01273       0.00859   
 RC             0.03241     1.0000        8     0.00405       0.00462      0.03241     1.0000        8     0.00405       0.00462   
 PRC            0.17130     1.0000        8     0.02141       0.00714      0.17130     1.0000        8     0.02141       0.00714   
 ----------------------------------------------------------------------------------------------------------------------------------
            QFM = QUADRATIC FORM

 ----------------------------------------------------------------------------------------------------------------------------------


                                                    STANDARD
                                          STANDARD  ERROR OF
                                VARIANCE DEVIATION  VARIANCE

              UNIVERSE SCORE     0.94907   0.97420   0.48709
     EXPECTED OBSERVED SCORE     1.12674   1.06148   0.48676
            LOWER CASE DELTA     0.17766   0.42150   0.09138          GENERALIZABILITY COEFFICIENT =  0.84232  ( 5.34202)
            UPPER CASE DELTA     0.18519   0.43033   0.08202                                   PHI =  0.83673  ( 5.12500)
                        MEAN     0.13272   0.36430
 ----------------------------------------------------------------------------------------------------------------------------------
        NOTE:  SIGNAL/NOISE RATIOS ARE IN PARENTHESES
   GENOVA  VERSION 3.1                                                                                                PAGE      25
          D STUDY                             #1 -- p X R X C DESIGN -- R AND C RANDOM              

                                                   D STUDY DESIGN NUMBER 001-008                    


         VARIANCE - COVARIANCE MATRIX FOR ESTIMATED VARIANCE COMPONENTS (FOR MEAN SCORES) IN UNIVERSE OF GENERALIZATION (W)


                  P             R             C             PR            PC            RC            PRC                         

 P                0.2372592
 R                0.0004673     0.0002512
 C                0.0000219     0.0000284     0.0000389
 PR              -0.0042059    -0.0009346    -0.0000075     0.0084117
 PC              -0.0001967    -0.0000075    -0.0000082     0.0000679     0.0000738
 RC              -0.0000075    -0.0000568    -0.0000107     0.0000151     0.0000028     0.0000213
 PRC              0.0000679     0.0000151     0.0000028    -0.0001358    -0.0000255    -0.0000057     0.0000509
   GENOVA  VERSION 3.1                                                                                                PAGE      26
          D STUDY                             #1 -- p X R X C DESIGN -- R AND C RANDOM              

                                                   D STUDY DESIGN NUMBER 001-009                    

       OBJECT OF MEASUREMENT :      P                       FACETS :      R           C      
     G STUDY POPULATION SIZE : INFINITE     G STUDY UNIVERSE SIZES : INFINITE    INFINITE                                        
     D STUDY POPULATION SIZE : INFINITE     D STUDY UNIVERSE SIZES : INFINITE    INFINITE                                        
         D STUDY SAMPLE SIZE :     9          D STUDY SAMPLE SIZES :     1           9                                           
 ----------------------------------------------------------------------------------------------------------------------------------
                          VARIANCE COMPONENTS IN TERMS OF                            VARIANCE COMPONENTS IN TERMS OF
                G STUDY UNIVERSE (OF ADMISSIBLE OBSERVATIONS) SIZES             D STUDY UNIVERSE (OF GENERALIZATION) SIZES
             ---------------------------------------------------------- -----------------------------------------------------------
                                                VARIANCE COMPONENTS                                        VARIANCE COMPONENTS
               VARIANCE     FINITE   D STUDY      FOR MEAN SCORES         VARIANCE     FINITE   D STUDY      FOR MEAN SCORES
              COMPONENTS   UNIVERSE SAMPLING --------------------------  COMPONENTS   UNIVERSE SAMPLING ---------------------------
              FOR SINGLE     COR-     FRE-                   STANDARD    FOR SINGLE     COR-     FRE-                   STANDARD
 EFFECT      OBSERVATIONS  RECTIONS QUENCIES   ESTIMATES      ERRORS    OBSERVATIONS  RECTIONS QUENCIES   ESTIMATES      ERRORS
 ----------------------------------------------------------------------------------------------------------------------------------
 P              0.94907     1.0000        1     0.94907       0.48709      0.94907     1.0000        1     0.94907       0.48709   
 R          0.00000E+00     1.0000        1 0.00000E+00       0.01585  0.00000E+00     1.0000        1 0.00000E+00       0.01585   
 C              0.02778     1.0000        9     0.00309       0.00554      0.02778     1.0000        9     0.00309       0.00554   
 PR             0.14352     1.0000        1     0.14352       0.09172      0.14352     1.0000        1     0.14352       0.09172   
 PC             0.10185     1.0000        9     0.01132       0.00763      0.10185     1.0000        9     0.01132       0.00763   
 RC             0.03241     1.0000        9     0.00360       0.00410      0.03241     1.0000        9     0.00360       0.00410   
 PRC            0.17130     1.0000        9     0.01903       0.00634      0.17130     1.0000        9     0.01903       0.00634   
 ----------------------------------------------------------------------------------------------------------------------------------
            QFM = QUADRATIC FORM

 ----------------------------------------------------------------------------------------------------------------------------------


                                                    STANDARD
                                          STANDARD  ERROR OF
                                VARIANCE DEVIATION  VARIANCE

              UNIVERSE SCORE     0.94907   0.97420   0.48709
     EXPECTED OBSERVED SCORE     1.12294   1.05969   0.48679
            LOWER CASE DELTA     0.17387   0.41698   0.09137          GENERALIZABILITY COEFFICIENT =  0.84517  ( 5.45858)
            UPPER CASE DELTA     0.18056   0.42492   0.08201                                   PHI =  0.84016  ( 5.25641)
                        MEAN     0.13146   0.36257
 ----------------------------------------------------------------------------------------------------------------------------------
        NOTE:  SIGNAL/NOISE RATIOS ARE IN PARENTHESES
   GENOVA  VERSION 3.1                                                                                                PAGE      27
          D STUDY                             #1 -- p X R X C DESIGN -- R AND C RANDOM              

                                                   D STUDY DESIGN NUMBER 001-009                    


         VARIANCE - COVARIANCE MATRIX FOR ESTIMATED VARIANCE COMPONENTS (FOR MEAN SCORES) IN UNIVERSE OF GENERALIZATION (W)


                  P             R             C             PR            PC            RC            PRC                         

 P                0.2372592
 R                0.0004673     0.0002512
 C                0.0000194     0.0000252     0.0000307
 PR              -0.0042059    -0.0009346    -0.0000067     0.0084117
 PC              -0.0001749    -0.0000067    -0.0000065     0.0000604     0.0000583
 RC              -0.0000067    -0.0000505    -0.0000084     0.0000134     0.0000022     0.0000168
 PRC              0.0000604     0.0000134     0.0000022    -0.0001208    -0.0000201    -0.0000045     0.0000403
   GENOVA  VERSION 3.1                                                                                                PAGE      28
          D STUDY                             #1 -- p X R X C DESIGN -- R AND C RANDOM              

                                                   D STUDY DESIGN NUMBER 001-010                    

       OBJECT OF MEASUREMENT :      P                       FACETS :      R           C      
     G STUDY POPULATION SIZE : INFINITE     G STUDY UNIVERSE SIZES : INFINITE    INFINITE                                        
     D STUDY POPULATION SIZE : INFINITE     D STUDY UNIVERSE SIZES : INFINITE    INFINITE                                        
         D STUDY SAMPLE SIZE :     9          D STUDY SAMPLE SIZES :     1          10                                           
 ----------------------------------------------------------------------------------------------------------------------------------
                          VARIANCE COMPONENTS IN TERMS OF                            VARIANCE COMPONENTS IN TERMS OF
                G STUDY UNIVERSE (OF ADMISSIBLE OBSERVATIONS) SIZES             D STUDY UNIVERSE (OF GENERALIZATION) SIZES
             ---------------------------------------------------------- -----------------------------------------------------------
                                                VARIANCE COMPONENTS                                        VARIANCE COMPONENTS
               VARIANCE     FINITE   D STUDY      FOR MEAN SCORES         VARIANCE     FINITE   D STUDY      FOR MEAN SCORES
              COMPONENTS   UNIVERSE SAMPLING --------------------------  COMPONENTS   UNIVERSE SAMPLING ---------------------------
              FOR SINGLE     COR-     FRE-                   STANDARD    FOR SINGLE     COR-     FRE-                   STANDARD
 EFFECT      OBSERVATIONS  RECTIONS QUENCIES   ESTIMATES      ERRORS    OBSERVATIONS  RECTIONS QUENCIES   ESTIMATES      ERRORS
 ----------------------------------------------------------------------------------------------------------------------------------
 P              0.94907     1.0000        1     0.94907       0.48709      0.94907     1.0000        1     0.94907       0.48709   
 R          0.00000E+00     1.0000        1 0.00000E+00       0.01585  0.00000E+00     1.0000        1 0.00000E+00       0.01585   
 C              0.02778     1.0000       10     0.00278       0.00499      0.02778     1.0000       10     0.00278       0.00499   
 PR             0.14352     1.0000        1     0.14352       0.09172      0.14352     1.0000        1     0.14352       0.09172   
 PC             0.10185     1.0000       10     0.01019       0.00687      0.10185     1.0000       10     0.01019       0.00687   
 RC             0.03241     1.0000       10     0.00324       0.00369      0.03241     1.0000       10     0.00324       0.00369   
 PRC            0.17130     1.0000       10     0.01713       0.00571      0.17130     1.0000       10     0.01713       0.00571   
 ----------------------------------------------------------------------------------------------------------------------------------
            QFM = QUADRATIC FORM

 ----------------------------------------------------------------------------------------------------------------------------------


                                                    STANDARD
                                          STANDARD  ERROR OF
                                VARIANCE DEVIATION  VARIANCE

              UNIVERSE SCORE     0.94907   0.97420   0.48709
     EXPECTED OBSERVED SCORE     1.11991   1.05826   0.48682
            LOWER CASE DELTA     0.17083   0.41332   0.09138          GENERALIZABILITY COEFFICIENT =  0.84746  ( 5.55556)
            UPPER CASE DELTA     0.17685   0.42054   0.08201                                   PHI =  0.84293  ( 5.36649)
                        MEAN     0.13045   0.36118
 ----------------------------------------------------------------------------------------------------------------------------------
        NOTE:  SIGNAL/NOISE RATIOS ARE IN PARENTHESES
   GENOVA  VERSION 3.1                                                                                                PAGE      29
          D STUDY                             #1 -- p X R X C DESIGN -- R AND C RANDOM              

                                                   D STUDY DESIGN NUMBER 001-010                    


         VARIANCE - COVARIANCE MATRIX FOR ESTIMATED VARIANCE COMPONENTS (FOR MEAN SCORES) IN UNIVERSE OF GENERALIZATION (W)


                  P             R             C             PR            PC            RC            PRC                         

 P                0.2372592
 R                0.0004673     0.0002512
 C                0.0000175     0.0000227     0.0000249
 PR              -0.0042059    -0.0009346    -0.0000060     0.0084117
 PC              -0.0001574    -0.0000060    -0.0000052     0.0000543     0.0000472
 RC              -0.0000060    -0.0000454    -0.0000068     0.0000121     0.0000018     0.0000136
 PRC              0.0000543     0.0000121     0.0000018    -0.0001087    -0.0000163    -0.0000036     0.0000326
   GENOVA  VERSION 3.1                                                                                                PAGE      30
          D STUDY                             #1 -- p X R X C DESIGN -- R AND C RANDOM              

                                                   D STUDY DESIGN NUMBER 001-011                    

       OBJECT OF MEASUREMENT :      P                       FACETS :      R           C      
     G STUDY POPULATION SIZE : INFINITE     G STUDY UNIVERSE SIZES : INFINITE    INFINITE                                        
     D STUDY POPULATION SIZE : INFINITE     D STUDY UNIVERSE SIZES : INFINITE    INFINITE                                        
         D STUDY SAMPLE SIZE :     9          D STUDY SAMPLE SIZES :     1          11                                           
 ----------------------------------------------------------------------------------------------------------------------------------
                          VARIANCE COMPONENTS IN TERMS OF                            VARIANCE COMPONENTS IN TERMS OF
                G STUDY UNIVERSE (OF ADMISSIBLE OBSERVATIONS) SIZES             D STUDY UNIVERSE (OF GENERALIZATION) SIZES
             ---------------------------------------------------------- -----------------------------------------------------------
                                                VARIANCE COMPONENTS                                        VARIANCE COMPONENTS
               VARIANCE     FINITE   D STUDY      FOR MEAN SCORES         VARIANCE     FINITE   D STUDY      FOR MEAN SCORES
              COMPONENTS   UNIVERSE SAMPLING --------------------------  COMPONENTS   UNIVERSE SAMPLING ---------------------------
              FOR SINGLE     COR-     FRE-                   STANDARD    FOR SINGLE     COR-     FRE-                   STANDARD
 EFFECT      OBSERVATIONS  RECTIONS QUENCIES   ESTIMATES      ERRORS    OBSERVATIONS  RECTIONS QUENCIES   ESTIMATES      ERRORS
 ----------------------------------------------------------------------------------------------------------------------------------
 P              0.94907     1.0000        1     0.94907       0.48709      0.94907     1.0000        1     0.94907       0.48709   
 R          0.00000E+00     1.0000        1 0.00000E+00       0.01585  0.00000E+00     1.0000        1 0.00000E+00       0.01585   
 C              0.02778     1.0000       11     0.00253       0.00454      0.02778     1.0000       11     0.00253       0.00454   
 PR             0.14352     1.0000        1     0.14352       0.09172      0.14352     1.0000        1     0.14352       0.09172   
 PC             0.10185     1.0000       11     0.00926       0.00625      0.10185     1.0000       11     0.00926       0.00625   
 RC             0.03241     1.0000       11     0.00295       0.00336      0.03241     1.0000       11     0.00295       0.00336   
 PRC            0.17130     1.0000       11     0.01557       0.00519      0.17130     1.0000       11     0.01557       0.00519   
 ----------------------------------------------------------------------------------------------------------------------------------
            QFM = QUADRATIC FORM

 ----------------------------------------------------------------------------------------------------------------------------------


                                                    STANDARD
                                          STANDARD  ERROR OF
                                VARIANCE DEVIATION  VARIANCE

              UNIVERSE SCORE     0.94907   0.97420   0.48709
     EXPECTED OBSERVED SCORE     1.11742   1.05708   0.48684
            LOWER CASE DELTA     0.16835   0.41030   0.09139          GENERALIZABILITY COEFFICIENT =  0.84934  ( 5.63750)
            UPPER CASE DELTA     0.17382   0.41692   0.08201                                   PHI =  0.84520  ( 5.46005)
                        MEAN     0.12963   0.36004
 ----------------------------------------------------------------------------------------------------------------------------------
        NOTE:  SIGNAL/NOISE RATIOS ARE IN PARENTHESES
   GENOVA  VERSION 3.1                                                                                                PAGE      31
          D STUDY                             #1 -- p X R X C DESIGN -- R AND C RANDOM              

                                                   D STUDY DESIGN NUMBER 001-011                    


         VARIANCE - COVARIANCE MATRIX FOR ESTIMATED VARIANCE COMPONENTS (FOR MEAN SCORES) IN UNIVERSE OF GENERALIZATION (W)


                  P             R             C             PR            PC            RC            PRC                         

 P                0.2372592
 R                0.0004673     0.0002512
 C                0.0000159     0.0000207     0.0000206
 PR              -0.0042059    -0.0009346    -0.0000055     0.0084117
 PC              -0.0001431    -0.0000055    -0.0000043     0.0000494     0.0000390
 RC              -0.0000055    -0.0000413    -0.0000056     0.0000110     0.0000015     0.0000113
 PRC              0.0000494     0.0000110     0.0000015    -0.0000988    -0.0000135    -0.0000030     0.0000269
   GENOVA  VERSION 3.1                                                                                                PAGE      32
          D STUDY                             #1 -- p X R X C DESIGN -- R AND C RANDOM              

                                                   D STUDY DESIGN NUMBER 001-012                    

       OBJECT OF MEASUREMENT :      P                       FACETS :      R           C      
     G STUDY POPULATION SIZE : INFINITE     G STUDY UNIVERSE SIZES : INFINITE    INFINITE                                        
     D STUDY POPULATION SIZE : INFINITE     D STUDY UNIVERSE SIZES : INFINITE    INFINITE                                        
         D STUDY SAMPLE SIZE :     9          D STUDY SAMPLE SIZES :     1          12                                           
 ----------------------------------------------------------------------------------------------------------------------------------
                          VARIANCE COMPONENTS IN TERMS OF                            VARIANCE COMPONENTS IN TERMS OF
                G STUDY UNIVERSE (OF ADMISSIBLE OBSERVATIONS) SIZES             D STUDY UNIVERSE (OF GENERALIZATION) SIZES
             ---------------------------------------------------------- -----------------------------------------------------------
                                                VARIANCE COMPONENTS                                        VARIANCE COMPONENTS
               VARIANCE     FINITE   D STUDY      FOR MEAN SCORES         VARIANCE     FINITE   D STUDY      FOR MEAN SCORES
              COMPONENTS   UNIVERSE SAMPLING --------------------------  COMPONENTS   UNIVERSE SAMPLING ---------------------------
              FOR SINGLE     COR-     FRE-                   STANDARD    FOR SINGLE     COR-     FRE-                   STANDARD
 EFFECT      OBSERVATIONS  RECTIONS QUENCIES   ESTIMATES      ERRORS    OBSERVATIONS  RECTIONS QUENCIES   ESTIMATES      ERRORS
 ----------------------------------------------------------------------------------------------------------------------------------
 P              0.94907     1.0000        1     0.94907       0.48709      0.94907     1.0000        1     0.94907       0.48709   
 R          0.00000E+00     1.0000        1 0.00000E+00       0.01585  0.00000E+00     1.0000        1 0.00000E+00       0.01585   
 C              0.02778     1.0000       12     0.00231       0.00416      0.02778     1.0000       12     0.00231       0.00416   
 PR             0.14352     1.0000        1     0.14352       0.09172      0.14352     1.0000        1     0.14352       0.09172   
 PC             0.10185     1.0000       12     0.00849       0.00573      0.10185     1.0000       12     0.00849       0.00573   
 RC             0.03241     1.0000       12     0.00270       0.00308      0.03241     1.0000       12     0.00270       0.00308   
 PRC            0.17130     1.0000       12     0.01427       0.00476      0.17130     1.0000       12     0.01427       0.00476   
 ----------------------------------------------------------------------------------------------------------------------------------
            QFM = QUADRATIC FORM

 ----------------------------------------------------------------------------------------------------------------------------------


                                                    STANDARD
                                          STANDARD  ERROR OF
                                VARIANCE DEVIATION  VARIANCE

              UNIVERSE SCORE     0.94907   0.97420   0.48709
     EXPECTED OBSERVED SCORE     1.11535   1.05610   0.48686
            LOWER CASE DELTA     0.16628   0.40778   0.09140          GENERALIZABILITY COEFFICIENT =  0.85092  ( 5.70766)
            UPPER CASE DELTA     0.17130   0.41388   0.08202                                   PHI =  0.84711  ( 5.54054)
                        MEAN     0.12894   0.35909
 ----------------------------------------------------------------------------------------------------------------------------------
        NOTE:  SIGNAL/NOISE RATIOS ARE IN PARENTHESES
   GENOVA  VERSION 3.1                                                                                                PAGE      33
          D STUDY                             #1 -- p X R X C DESIGN -- R AND C RANDOM              

                                                   D STUDY DESIGN NUMBER 001-012                    


         VARIANCE - COVARIANCE MATRIX FOR ESTIMATED VARIANCE COMPONENTS (FOR MEAN SCORES) IN UNIVERSE OF GENERALIZATION (W)


                  P             R             C             PR            PC            RC            PRC                         

 P                0.2372592
 R                0.0004673     0.0002512
 C                0.0000146     0.0000189     0.0000173
 PR              -0.0042059    -0.0009346    -0.0000050     0.0084117
 PC              -0.0001311    -0.0000050    -0.0000036     0.0000453     0.0000328
 RC              -0.0000050    -0.0000379    -0.0000047     0.0000101     0.0000013     0.0000095
 PRC              0.0000453     0.0000101     0.0000013    -0.0000906    -0.0000113    -0.0000025     0.0000226
   GENOVA  VERSION 3.1                                                                                                PAGE      34
          D STUDY                             #1 -- p X R X C DESIGN -- R AND C RANDOM              


                              SUMMARY OF D STUDY RESULTS FOR SET OF CONTROL CARDS NO. 001

 ---------------------------------------------------------------------------------------------------------------------------------
                                                                          V A R I A N C E S
                            SAMPLE SIZES               --------------------------------------------------------
 D STUDY        -------------------------------------                 EXPECTED     LOWER     UPPER
  DESIGN  INDEX=    $P     R     C                       UNIVERSE     OBSERVED      CASE      CASE               GEN.
    NO    UNIV.=  INF.  INF.  INF.                         SCORE        SCORE      DELTA     DELTA     MEAN      COEF.      PHI
 ---------------------------------------------------------------------------------------------------------------------------------
 001-001             9     1     1                        0.94907      1.36574   0.41667   0.47685   0.21193   0.69492   0.66558
 001-002             9     1     2                        0.94907      1.22917   0.28009   0.31019   0.16667   0.77213   0.75368
 001-003             9     1     3                        0.94907      1.18364   0.23457   0.25463   0.15158   0.80183   0.78846
 001-004             9     1     4                        0.94907      1.16088   0.21181   0.22685   0.14403   0.81755   0.80709
 001-005             9     1     5                        0.94907      1.14722   0.19815   0.21019   0.13951   0.82728   0.81869
 001-006             9     1     6                        0.94907      1.13812   0.18904   0.19907   0.13649   0.83390   0.82661
 001-007             9     1     7                        0.94907      1.13161   0.18254   0.19114   0.13433   0.83869   0.83237
 001-008             9     1     8                        0.94907      1.12674   0.17766   0.18519   0.13272   0.84232   0.83673
 001-009             9     1     9                        0.94907      1.12294   0.17387   0.18056   0.13146   0.84517   0.84016
 001-010             9     1    10                        0.94907      1.11991   0.17083   0.17685   0.13045   0.84746   0.84293
 001-011             9     1    11                        0.94907      1.11742   0.16835   0.17382   0.12963   0.84934   0.84520
 001-012             9     1    12                        0.94907      1.11535   0.16628   0.17130   0.12894   0.85092   0.84711
   GENOVA  VERSION 3.1                                                                                                PAGE      35
                                                     CONTROL CARD INPUT LISTING


   COLUMN   11111111112222222222333333333344444444445555555555666666666677777777778
   12345678901234567890123456789012345678901234567890123456789012345678901234567890
   COMMENT       SECOND SET OF D STUDY CONTROL CARDS                               
   DSTUDY        #2 -- p x R x C DESIGN -- R AND C RANDOM                          
   DEFFECT       $ P                                                               
   DEFFECT         R 2                                                             
   DEFFECT         C 1 2 3 4 5 6 7 8 9 10 11 12                                    
   ENDDSTUDY                                                                       
   GENOVA  VERSION 3.1                                                                                                PAGE      36
          D STUDY                             #2 -- p x R x C DESIGN -- R AND C RANDOM              

                                                   D STUDY DESIGN NUMBER 002-001                    

       OBJECT OF MEASUREMENT :      P                       FACETS :      R           C      
     G STUDY POPULATION SIZE : INFINITE     G STUDY UNIVERSE SIZES : INFINITE    INFINITE                                        
     D STUDY POPULATION SIZE : INFINITE     D STUDY UNIVERSE SIZES : INFINITE    INFINITE                                        
         D STUDY SAMPLE SIZE :     9          D STUDY SAMPLE SIZES :     2           1                                           
 ----------------------------------------------------------------------------------------------------------------------------------
                          VARIANCE COMPONENTS IN TERMS OF                            VARIANCE COMPONENTS IN TERMS OF
                G STUDY UNIVERSE (OF ADMISSIBLE OBSERVATIONS) SIZES             D STUDY UNIVERSE (OF GENERALIZATION) SIZES
             ---------------------------------------------------------- -----------------------------------------------------------
                                                VARIANCE COMPONENTS                                        VARIANCE COMPONENTS
               VARIANCE     FINITE   D STUDY      FOR MEAN SCORES         VARIANCE     FINITE   D STUDY      FOR MEAN SCORES
              COMPONENTS   UNIVERSE SAMPLING --------------------------  COMPONENTS   UNIVERSE SAMPLING ---------------------------
              FOR SINGLE     COR-     FRE-                   STANDARD    FOR SINGLE     COR-     FRE-                   STANDARD
 EFFECT      OBSERVATIONS  RECTIONS QUENCIES   ESTIMATES      ERRORS    OBSERVATIONS  RECTIONS QUENCIES   ESTIMATES      ERRORS
 ----------------------------------------------------------------------------------------------------------------------------------
 P              0.94907     1.0000        1     0.94907       0.48709      0.94907     1.0000        1     0.94907       0.48709   
 R          0.00000E+00     1.0000        2 0.00000E+00       0.00792  0.00000E+00     1.0000        2 0.00000E+00       0.00792   
 C              0.02778     1.0000        1     0.02778       0.04990      0.02778     1.0000        1     0.02778       0.04990   
 PR             0.14352     1.0000        2     0.07176       0.04586      0.14352     1.0000        2     0.07176       0.04586   
 PC             0.10185     1.0000        1     0.10185       0.06871      0.10185     1.0000        1     0.10185       0.06871   
 RC             0.03241     1.0000        2     0.01620       0.01846      0.03241     1.0000        2     0.01620       0.01846   
 PRC            0.17130     1.0000        2     0.08565       0.02855      0.17130     1.0000        2     0.08565       0.02855   
 ----------------------------------------------------------------------------------------------------------------------------------
            QFM = QUADRATIC FORM

 ----------------------------------------------------------------------------------------------------------------------------------


                                                    STANDARD
                                          STANDARD  ERROR OF
                                VARIANCE DEVIATION  VARIANCE

              UNIVERSE SCORE     0.94907   0.97420   0.48709
     EXPECTED OBSERVED SCORE     1.20833   1.09924   0.48627
            LOWER CASE DELTA     0.25926   0.50918   0.07752          GENERALIZABILITY COEFFICIENT =  0.78544  ( 3.66071)
            UPPER CASE DELTA     0.30324   0.55067   0.08298                                   PHI =  0.75786  ( 3.12977)
                        MEAN     0.17824   0.42219
 ----------------------------------------------------------------------------------------------------------------------------------
        NOTE:  SIGNAL/NOISE RATIOS ARE IN PARENTHESES
   GENOVA  VERSION 3.1                                                                                                PAGE      37
          D STUDY                             #2 -- p x R x C DESIGN -- R AND C RANDOM              

                                                   D STUDY DESIGN NUMBER 002-001                    


         VARIANCE - COVARIANCE MATRIX FOR ESTIMATED VARIANCE COMPONENTS (FOR MEAN SCORES) IN UNIVERSE OF GENERALIZATION (W)


                  P             R             C             PR            PC            RC            PRC                         

 P                0.2372592
 R                0.0002337     0.0000628
 C                0.0001749     0.0001136     0.0024895
 PR              -0.0021029    -0.0002337    -0.0000302     0.0021029
 PC              -0.0015738    -0.0000302    -0.0005246     0.0002717     0.0047213
 RC              -0.0000302    -0.0001136    -0.0003408     0.0000302     0.0000906     0.0003408
 PRC              0.0002717     0.0000302     0.0000906    -0.0002717    -0.0008151    -0.0000906     0.0008151
   GENOVA  VERSION 3.1                                                                                                PAGE      38
          D STUDY                             #2 -- p x R x C DESIGN -- R AND C RANDOM              

                                                   D STUDY DESIGN NUMBER 002-002                    

       OBJECT OF MEASUREMENT :      P                       FACETS :      R           C      
     G STUDY POPULATION SIZE : INFINITE     G STUDY UNIVERSE SIZES : INFINITE    INFINITE                                        
     D STUDY POPULATION SIZE : INFINITE     D STUDY UNIVERSE SIZES : INFINITE    INFINITE                                        
         D STUDY SAMPLE SIZE :     9          D STUDY SAMPLE SIZES :     2           2                                           
 ----------------------------------------------------------------------------------------------------------------------------------
                          VARIANCE COMPONENTS IN TERMS OF                            VARIANCE COMPONENTS IN TERMS OF
                G STUDY UNIVERSE (OF ADMISSIBLE OBSERVATIONS) SIZES             D STUDY UNIVERSE (OF GENERALIZATION) SIZES
             ---------------------------------------------------------- -----------------------------------------------------------
                                                VARIANCE COMPONENTS                                        VARIANCE COMPONENTS
               VARIANCE     FINITE   D STUDY      FOR MEAN SCORES         VARIANCE     FINITE   D STUDY      FOR MEAN SCORES
              COMPONENTS   UNIVERSE SAMPLING --------------------------  COMPONENTS   UNIVERSE SAMPLING ---------------------------
              FOR SINGLE     COR-     FRE-                   STANDARD    FOR SINGLE     COR-     FRE-                   STANDARD
 EFFECT      OBSERVATIONS  RECTIONS QUENCIES   ESTIMATES      ERRORS    OBSERVATIONS  RECTIONS QUENCIES   ESTIMATES      ERRORS
 ----------------------------------------------------------------------------------------------------------------------------------
 P              0.94907     1.0000        1     0.94907       0.48709      0.94907     1.0000        1     0.94907       0.48709   
 R          0.00000E+00     1.0000        2 0.00000E+00       0.00792  0.00000E+00     1.0000        2 0.00000E+00       0.00792   
 C              0.02778     1.0000        2     0.01389       0.02495      0.02778     1.0000        2     0.01389       0.02495   
 PR             0.14352     1.0000        2     0.07176       0.04586      0.14352     1.0000        2     0.07176       0.04586   
 PC             0.10185     1.0000        2     0.05093       0.03436      0.10185     1.0000        2     0.05093       0.03436   
 RC             0.03241     1.0000        4     0.00810       0.00923      0.03241     1.0000        4     0.00810       0.00923   
 PRC            0.17130     1.0000        4     0.04282       0.01427      0.17130     1.0000        4     0.04282       0.01427   
 ----------------------------------------------------------------------------------------------------------------------------------
            QFM = QUADRATIC FORM

 ----------------------------------------------------------------------------------------------------------------------------------


                                                    STANDARD
                                          STANDARD  ERROR OF
                                VARIANCE DEVIATION  VARIANCE

              UNIVERSE SCORE     0.94907   0.97420   0.48709
     EXPECTED OBSERVED SCORE     1.11458   1.05574   0.48459
            LOWER CASE DELTA     0.16551   0.40683   0.05549          GENERALIZABILITY COEFFICIENT =  0.85151  ( 5.73427)
            UPPER CASE DELTA     0.18750   0.43301   0.05473                                   PHI =  0.83503  ( 5.06173)
                        MEAN     0.14583   0.38188
 ----------------------------------------------------------------------------------------------------------------------------------
        NOTE:  SIGNAL/NOISE RATIOS ARE IN PARENTHESES
   GENOVA  VERSION 3.1                                                                                                PAGE      39
          D STUDY                             #2 -- p x R x C DESIGN -- R AND C RANDOM              

                                                   D STUDY DESIGN NUMBER 002-002                    


         VARIANCE - COVARIANCE MATRIX FOR ESTIMATED VARIANCE COMPONENTS (FOR MEAN SCORES) IN UNIVERSE OF GENERALIZATION (W)


                  P             R             C             PR            PC            RC            PRC                         

 P                0.2372592
 R                0.0002337     0.0000628
 C                0.0000874     0.0000568     0.0006224
 PR              -0.0021029    -0.0002337    -0.0000151     0.0021029
 PC              -0.0007869    -0.0000151    -0.0001311     0.0001358     0.0011803
 RC              -0.0000151    -0.0000568    -0.0000852     0.0000151     0.0000226     0.0000852
 PRC              0.0001358     0.0000151     0.0000226    -0.0001358    -0.0002038    -0.0000226     0.0002038
   GENOVA  VERSION 3.1                                                                                                PAGE      40
          D STUDY                             #2 -- p x R x C DESIGN -- R AND C RANDOM              

                                                   D STUDY DESIGN NUMBER 002-003                    

       OBJECT OF MEASUREMENT :      P                       FACETS :      R           C      
     G STUDY POPULATION SIZE : INFINITE     G STUDY UNIVERSE SIZES : INFINITE    INFINITE                                        
     D STUDY POPULATION SIZE : INFINITE     D STUDY UNIVERSE SIZES : INFINITE    INFINITE                                        
         D STUDY SAMPLE SIZE :     9          D STUDY SAMPLE SIZES :     2           3                                           
 ----------------------------------------------------------------------------------------------------------------------------------
                          VARIANCE COMPONENTS IN TERMS OF                            VARIANCE COMPONENTS IN TERMS OF
                G STUDY UNIVERSE (OF ADMISSIBLE OBSERVATIONS) SIZES             D STUDY UNIVERSE (OF GENERALIZATION) SIZES
             ---------------------------------------------------------- -----------------------------------------------------------
                                                VARIANCE COMPONENTS                                        VARIANCE COMPONENTS
               VARIANCE     FINITE   D STUDY      FOR MEAN SCORES         VARIANCE     FINITE   D STUDY      FOR MEAN SCORES
              COMPONENTS   UNIVERSE SAMPLING --------------------------  COMPONENTS   UNIVERSE SAMPLING ---------------------------
              FOR SINGLE     COR-     FRE-                   STANDARD    FOR SINGLE     COR-     FRE-                   STANDARD
 EFFECT      OBSERVATIONS  RECTIONS QUENCIES   ESTIMATES      ERRORS    OBSERVATIONS  RECTIONS QUENCIES   ESTIMATES      ERRORS
 ----------------------------------------------------------------------------------------------------------------------------------
 P              0.94907     1.0000        1     0.94907       0.48709      0.94907     1.0000        1     0.94907       0.48709   
 R          0.00000E+00     1.0000        2 0.00000E+00       0.00792  0.00000E+00     1.0000        2 0.00000E+00       0.00792   
 C              0.02778     1.0000        3     0.00926       0.01663      0.02778     1.0000        3     0.00926       0.01663   
 PR             0.14352     1.0000        2     0.07176       0.04586      0.14352     1.0000        2     0.07176       0.04586   
 PC             0.10185     1.0000        3     0.03395       0.02290      0.10185     1.0000        3     0.03395       0.02290   
 RC             0.03241     1.0000        6     0.00540       0.00615      0.03241     1.0000        6     0.00540       0.00615   
 PRC            0.17130     1.0000        6     0.02855       0.00952      0.17130     1.0000        6     0.02855       0.00952   
 ----------------------------------------------------------------------------------------------------------------------------------
            QFM = QUADRATIC FORM

 ----------------------------------------------------------------------------------------------------------------------------------


                                                    STANDARD
                                          STANDARD  ERROR OF
                                VARIANCE DEVIATION  VARIANCE

              UNIVERSE SCORE     0.94907   0.97420   0.48709
     EXPECTED OBSERVED SCORE     1.08333   1.04083   0.48448
            LOWER CASE DELTA     0.13426   0.36641   0.05037          GENERALIZABILITY COEFFICIENT =  0.87607  ( 7.06897)
            UPPER CASE DELTA     0.14892   0.38590   0.04769                                   PHI =  0.86437  ( 6.37306)
                        MEAN     0.13503   0.36747
 ----------------------------------------------------------------------------------------------------------------------------------
        NOTE:  SIGNAL/NOISE RATIOS ARE IN PARENTHESES
   GENOVA  VERSION 3.1                                                                                                PAGE      41
          D STUDY                             #2 -- p x R x C DESIGN -- R AND C RANDOM              

                                                   D STUDY DESIGN NUMBER 002-003                    


         VARIANCE - COVARIANCE MATRIX FOR ESTIMATED VARIANCE COMPONENTS (FOR MEAN SCORES) IN UNIVERSE OF GENERALIZATION (W)


                  P             R             C             PR            PC            RC            PRC                         

 P                0.2372592
 R                0.0002337     0.0000628
 C                0.0000583     0.0000379     0.0002766
 PR              -0.0021029    -0.0002337    -0.0000101     0.0021029
 PC              -0.0005246    -0.0000101    -0.0000583     0.0000906     0.0005246
 RC              -0.0000101    -0.0000379    -0.0000379     0.0000101     0.0000101     0.0000379
 PRC              0.0000906     0.0000101     0.0000101    -0.0000906    -0.0000906    -0.0000101     0.0000906
   GENOVA  VERSION 3.1                                                                                                PAGE      42
          D STUDY                             #2 -- p x R x C DESIGN -- R AND C RANDOM              

                                                   D STUDY DESIGN NUMBER 002-004                    

       OBJECT OF MEASUREMENT :      P                       FACETS :      R           C      
     G STUDY POPULATION SIZE : INFINITE     G STUDY UNIVERSE SIZES : INFINITE    INFINITE                                        
     D STUDY POPULATION SIZE : INFINITE     D STUDY UNIVERSE SIZES : INFINITE    INFINITE                                        
         D STUDY SAMPLE SIZE :     9          D STUDY SAMPLE SIZES :     2           4                                           
 ----------------------------------------------------------------------------------------------------------------------------------
                          VARIANCE COMPONENTS IN TERMS OF                            VARIANCE COMPONENTS IN TERMS OF
                G STUDY UNIVERSE (OF ADMISSIBLE OBSERVATIONS) SIZES             D STUDY UNIVERSE (OF GENERALIZATION) SIZES
             ---------------------------------------------------------- -----------------------------------------------------------
                                                VARIANCE COMPONENTS                                        VARIANCE COMPONENTS
               VARIANCE     FINITE   D STUDY      FOR MEAN SCORES         VARIANCE     FINITE   D STUDY      FOR MEAN SCORES
              COMPONENTS   UNIVERSE SAMPLING --------------------------  COMPONENTS   UNIVERSE SAMPLING ---------------------------
              FOR SINGLE     COR-     FRE-                   STANDARD    FOR SINGLE     COR-     FRE-                   STANDARD
 EFFECT      OBSERVATIONS  RECTIONS QUENCIES   ESTIMATES      ERRORS    OBSERVATIONS  RECTIONS QUENCIES   ESTIMATES      ERRORS
 ----------------------------------------------------------------------------------------------------------------------------------
 P              0.94907     1.0000        1     0.94907       0.48709      0.94907     1.0000        1     0.94907       0.48709   
 R          0.00000E+00     1.0000        2 0.00000E+00       0.00792  0.00000E+00     1.0000        2 0.00000E+00       0.00792   
 C              0.02778     1.0000        4     0.00694       0.01247      0.02778     1.0000        4     0.00694       0.01247   
 PR             0.14352     1.0000        2     0.07176       0.04586      0.14352     1.0000        2     0.07176       0.04586   
 PC             0.10185     1.0000        4     0.02546       0.01718      0.10185     1.0000        4     0.02546       0.01718   
 RC             0.03241     1.0000        8     0.00405       0.00462      0.03241     1.0000        8     0.00405       0.00462   
 PRC            0.17130     1.0000        8     0.02141       0.00714      0.17130     1.0000        8     0.02141       0.00714   
 ----------------------------------------------------------------------------------------------------------------------------------
            QFM = QUADRATIC FORM

 ----------------------------------------------------------------------------------------------------------------------------------


                                                    STANDARD
                                          STANDARD  ERROR OF
                                VARIANCE DEVIATION  VARIANCE

              UNIVERSE SCORE     0.94907   0.97420   0.48709
     EXPECTED OBSERVED SCORE     1.06771   1.03330   0.48451
            LOWER CASE DELTA     0.11863   0.34443   0.04845          GENERALIZABILITY COEFFICIENT =  0.88889  ( 8.00000)
            UPPER CASE DELTA     0.12963   0.36004   0.04497                                   PHI =  0.87983  ( 7.32143)
                        MEAN     0.12963   0.36004
 ----------------------------------------------------------------------------------------------------------------------------------
        NOTE:  SIGNAL/NOISE RATIOS ARE IN PARENTHESES
   GENOVA  VERSION 3.1                                                                                                PAGE      43
          D STUDY                             #2 -- p x R x C DESIGN -- R AND C RANDOM              

                                                   D STUDY DESIGN NUMBER 002-004                    


         VARIANCE - COVARIANCE MATRIX FOR ESTIMATED VARIANCE COMPONENTS (FOR MEAN SCORES) IN UNIVERSE OF GENERALIZATION (W)


                  P             R             C             PR            PC            RC            PRC                         

 P                0.2372592
 R                0.0002337     0.0000628
 C                0.0000437     0.0000284     0.0001556
 PR              -0.0021029    -0.0002337    -0.0000075     0.0021029
 PC              -0.0003934    -0.0000075    -0.0000328     0.0000679     0.0002951
 RC              -0.0000075    -0.0000284    -0.0000213     0.0000075     0.0000057     0.0000213
 PRC              0.0000679     0.0000075     0.0000057    -0.0000679    -0.0000509    -0.0000057     0.0000509
   GENOVA  VERSION 3.1                                                                                                PAGE      44
          D STUDY                             #2 -- p x R x C DESIGN -- R AND C RANDOM              

                                                   D STUDY DESIGN NUMBER 002-005                    

       OBJECT OF MEASUREMENT :      P                       FACETS :      R           C      
     G STUDY POPULATION SIZE : INFINITE     G STUDY UNIVERSE SIZES : INFINITE    INFINITE                                        
     D STUDY POPULATION SIZE : INFINITE     D STUDY UNIVERSE SIZES : INFINITE    INFINITE                                        
         D STUDY SAMPLE SIZE :     9          D STUDY SAMPLE SIZES :     2           5                                           
 ----------------------------------------------------------------------------------------------------------------------------------
                          VARIANCE COMPONENTS IN TERMS OF                            VARIANCE COMPONENTS IN TERMS OF
                G STUDY UNIVERSE (OF ADMISSIBLE OBSERVATIONS) SIZES             D STUDY UNIVERSE (OF GENERALIZATION) SIZES
             ---------------------------------------------------------- -----------------------------------------------------------
                                                VARIANCE COMPONENTS                                        VARIANCE COMPONENTS
               VARIANCE     FINITE   D STUDY      FOR MEAN SCORES         VARIANCE     FINITE   D STUDY      FOR MEAN SCORES
              COMPONENTS   UNIVERSE SAMPLING --------------------------  COMPONENTS   UNIVERSE SAMPLING ---------------------------
              FOR SINGLE     COR-     FRE-                   STANDARD    FOR SINGLE     COR-     FRE-                   STANDARD
 EFFECT      OBSERVATIONS  RECTIONS QUENCIES   ESTIMATES      ERRORS    OBSERVATIONS  RECTIONS QUENCIES   ESTIMATES      ERRORS
 ----------------------------------------------------------------------------------------------------------------------------------
 P              0.94907     1.0000        1     0.94907       0.48709      0.94907     1.0000        1     0.94907       0.48709   
 R          0.00000E+00     1.0000        2 0.00000E+00       0.00792  0.00000E+00     1.0000        2 0.00000E+00       0.00792   
 C              0.02778     1.0000        5     0.00556       0.00998      0.02778     1.0000        5     0.00556       0.00998   
 PR             0.14352     1.0000        2     0.07176       0.04586      0.14352     1.0000        2     0.07176       0.04586   
 PC             0.10185     1.0000        5     0.02037       0.01374      0.10185     1.0000        5     0.02037       0.01374   
 RC             0.03241     1.0000       10     0.00324       0.00369      0.03241     1.0000       10     0.00324       0.00369   
 PRC            0.17130     1.0000       10     0.01713       0.00571      0.17130     1.0000       10     0.01713       0.00571   
 ----------------------------------------------------------------------------------------------------------------------------------
            QFM = QUADRATIC FORM

 ----------------------------------------------------------------------------------------------------------------------------------


                                                    STANDARD
                                          STANDARD  ERROR OF
                                VARIANCE DEVIATION  VARIANCE

              UNIVERSE SCORE     0.94907   0.97420   0.48709
     EXPECTED OBSERVED SCORE     1.05833   1.02875   0.48455
            LOWER CASE DELTA     0.10926   0.33054   0.04753          GENERALIZABILITY COEFFICIENT =  0.89676  ( 8.68644)
            UPPER CASE DELTA     0.11806   0.34359   0.04366                                   PHI =  0.88937  ( 8.03922)
                        MEAN     0.12639   0.35551
 ----------------------------------------------------------------------------------------------------------------------------------
        NOTE:  SIGNAL/NOISE RATIOS ARE IN PARENTHESES
   GENOVA  VERSION 3.1                                                                                                PAGE      45
          D STUDY                             #2 -- p x R x C DESIGN -- R AND C RANDOM              

                                                   D STUDY DESIGN NUMBER 002-005                    


         VARIANCE - COVARIANCE MATRIX FOR ESTIMATED VARIANCE COMPONENTS (FOR MEAN SCORES) IN UNIVERSE OF GENERALIZATION (W)


                  P             R             C             PR            PC            RC            PRC                         

 P                0.2372592
 R                0.0002337     0.0000628
 C                0.0000350     0.0000227     0.0000996
 PR              -0.0021029    -0.0002337    -0.0000060     0.0021029
 PC              -0.0003148    -0.0000060    -0.0000210     0.0000543     0.0001889
 RC              -0.0000060    -0.0000227    -0.0000136     0.0000060     0.0000036     0.0000136
 PRC              0.0000543     0.0000060     0.0000036    -0.0000543    -0.0000326    -0.0000036     0.0000326
   GENOVA  VERSION 3.1                                                                                                PAGE      46
          D STUDY                             #2 -- p x R x C DESIGN -- R AND C RANDOM              

                                                   D STUDY DESIGN NUMBER 002-006                    

       OBJECT OF MEASUREMENT :      P                       FACETS :      R           C      
     G STUDY POPULATION SIZE : INFINITE     G STUDY UNIVERSE SIZES : INFINITE    INFINITE                                        
     D STUDY POPULATION SIZE : INFINITE     D STUDY UNIVERSE SIZES : INFINITE    INFINITE                                        
         D STUDY SAMPLE SIZE :     9          D STUDY SAMPLE SIZES :     2           6                                           
 ----------------------------------------------------------------------------------------------------------------------------------
                          VARIANCE COMPONENTS IN TERMS OF                            VARIANCE COMPONENTS IN TERMS OF
                G STUDY UNIVERSE (OF ADMISSIBLE OBSERVATIONS) SIZES             D STUDY UNIVERSE (OF GENERALIZATION) SIZES
             ---------------------------------------------------------- -----------------------------------------------------------
                                                VARIANCE COMPONENTS                                        VARIANCE COMPONENTS
               VARIANCE     FINITE   D STUDY      FOR MEAN SCORES         VARIANCE     FINITE   D STUDY      FOR MEAN SCORES
              COMPONENTS   UNIVERSE SAMPLING --------------------------  COMPONENTS   UNIVERSE SAMPLING ---------------------------
              FOR SINGLE     COR-     FRE-                   STANDARD    FOR SINGLE     COR-     FRE-                   STANDARD
 EFFECT      OBSERVATIONS  RECTIONS QUENCIES   ESTIMATES      ERRORS    OBSERVATIONS  RECTIONS QUENCIES   ESTIMATES      ERRORS
 ----------------------------------------------------------------------------------------------------------------------------------
 P              0.94907     1.0000        1     0.94907       0.48709      0.94907     1.0000        1     0.94907       0.48709   
 R          0.00000E+00     1.0000        2 0.00000E+00       0.00792  0.00000E+00     1.0000        2 0.00000E+00       0.00792   
 C              0.02778     1.0000        6     0.00463       0.00832      0.02778     1.0000        6     0.00463       0.00832   
 PR             0.14352     1.0000        2     0.07176       0.04586      0.14352     1.0000        2     0.07176       0.04586   
 PC             0.10185     1.0000        6     0.01698       0.01145      0.10185     1.0000        6     0.01698       0.01145   
 RC             0.03241     1.0000       12     0.00270       0.00308      0.03241     1.0000       12     0.00270       0.00308   
 PRC            0.17130     1.0000       12     0.01427       0.00476      0.17130     1.0000       12     0.01427       0.00476   
 ----------------------------------------------------------------------------------------------------------------------------------
            QFM = QUADRATIC FORM

 ----------------------------------------------------------------------------------------------------------------------------------


                                                    STANDARD
                                          STANDARD  ERROR OF
                                VARIANCE DEVIATION  VARIANCE

              UNIVERSE SCORE     0.94907   0.97420   0.48709
     EXPECTED OBSERVED SCORE     1.05208   1.02571   0.48459
            LOWER CASE DELTA     0.10301   0.32095   0.04703          GENERALIZABILITY COEFFICIENT =  0.90209  ( 9.21348)
            UPPER CASE DELTA     0.11034   0.33217   0.04292                                   PHI =  0.89585  ( 8.60140)
                        MEAN     0.12423   0.35246
 ----------------------------------------------------------------------------------------------------------------------------------
        NOTE:  SIGNAL/NOISE RATIOS ARE IN PARENTHESES
   GENOVA  VERSION 3.1                                                                                                PAGE      47
          D STUDY                             #2 -- p x R x C DESIGN -- R AND C RANDOM              

                                                   D STUDY DESIGN NUMBER 002-006                    


         VARIANCE - COVARIANCE MATRIX FOR ESTIMATED VARIANCE COMPONENTS (FOR MEAN SCORES) IN UNIVERSE OF GENERALIZATION (W)


                  P             R             C             PR            PC            RC            PRC                         

 P                0.2372592
 R                0.0002337     0.0000628
 C                0.0000291     0.0000189     0.0000692
 PR              -0.0021029    -0.0002337    -0.0000050     0.0021029
 PC              -0.0002623    -0.0000050    -0.0000146     0.0000453     0.0001311
 RC              -0.0000050    -0.0000189    -0.0000095     0.0000050     0.0000025     0.0000095
 PRC              0.0000453     0.0000050     0.0000025    -0.0000453    -0.0000226    -0.0000025     0.0000226
   GENOVA  VERSION 3.1                                                                                                PAGE      48
          D STUDY                             #2 -- p x R x C DESIGN -- R AND C RANDOM              

                                                   D STUDY DESIGN NUMBER 002-007                    

       OBJECT OF MEASUREMENT :      P                       FACETS :      R           C      
     G STUDY POPULATION SIZE : INFINITE     G STUDY UNIVERSE SIZES : INFINITE    INFINITE                                        
     D STUDY POPULATION SIZE : INFINITE     D STUDY UNIVERSE SIZES : INFINITE    INFINITE                                        
         D STUDY SAMPLE SIZE :     9          D STUDY SAMPLE SIZES :     2           7                                           
 ----------------------------------------------------------------------------------------------------------------------------------
                          VARIANCE COMPONENTS IN TERMS OF                            VARIANCE COMPONENTS IN TERMS OF
                G STUDY UNIVERSE (OF ADMISSIBLE OBSERVATIONS) SIZES             D STUDY UNIVERSE (OF GENERALIZATION) SIZES
             ---------------------------------------------------------- -----------------------------------------------------------
                                                VARIANCE COMPONENTS                                        VARIANCE COMPONENTS
               VARIANCE     FINITE   D STUDY      FOR MEAN SCORES         VARIANCE     FINITE   D STUDY      FOR MEAN SCORES
              COMPONENTS   UNIVERSE SAMPLING --------------------------  COMPONENTS   UNIVERSE SAMPLING ---------------------------
              FOR SINGLE     COR-     FRE-                   STANDARD    FOR SINGLE     COR-     FRE-                   STANDARD
 EFFECT      OBSERVATIONS  RECTIONS QUENCIES   ESTIMATES      ERRORS    OBSERVATIONS  RECTIONS QUENCIES   ESTIMATES      ERRORS
 ----------------------------------------------------------------------------------------------------------------------------------
 P              0.94907     1.0000        1     0.94907       0.48709      0.94907     1.0000        1     0.94907       0.48709   
 R          0.00000E+00     1.0000        2 0.00000E+00       0.00792  0.00000E+00     1.0000        2 0.00000E+00       0.00792   
 C              0.02778     1.0000        7     0.00397       0.00713      0.02778     1.0000        7     0.00397       0.00713   
 PR             0.14352     1.0000        2     0.07176       0.04586      0.14352     1.0000        2     0.07176       0.04586   
 PC             0.10185     1.0000        7     0.01455       0.00982      0.10185     1.0000        7     0.01455       0.00982   
 RC             0.03241     1.0000       14     0.00231       0.00264      0.03241     1.0000       14     0.00231       0.00264   
 PRC            0.17130     1.0000       14     0.01224       0.00408      0.17130     1.0000       14     0.01224       0.00408   
 ----------------------------------------------------------------------------------------------------------------------------------
            QFM = QUADRATIC FORM

 ----------------------------------------------------------------------------------------------------------------------------------


                                                    STANDARD
                                          STANDARD  ERROR OF
                                VARIANCE DEVIATION  VARIANCE

              UNIVERSE SCORE     0.94907   0.97420   0.48709
     EXPECTED OBSERVED SCORE     1.04762   1.02353   0.48463
            LOWER CASE DELTA     0.09854   0.31392   0.04672          GENERALIZABILITY COEFFICIENT =  0.90593  ( 9.63087)
            UPPER CASE DELTA     0.10483   0.32377   0.04248                                   PHI =  0.90053  ( 9.05363)
                        MEAN     0.12269   0.35026
 ----------------------------------------------------------------------------------------------------------------------------------
        NOTE:  SIGNAL/NOISE RATIOS ARE IN PARENTHESES
   GENOVA  VERSION 3.1                                                                                                PAGE      49
          D STUDY                             #2 -- p x R x C DESIGN -- R AND C RANDOM              

                                                   D STUDY DESIGN NUMBER 002-007                    


         VARIANCE - COVARIANCE MATRIX FOR ESTIMATED VARIANCE COMPONENTS (FOR MEAN SCORES) IN UNIVERSE OF GENERALIZATION (W)


                  P             R             C             PR            PC            RC            PRC                         

 P                0.2372592
 R                0.0002337     0.0000628
 C                0.0000250     0.0000162     0.0000508
 PR              -0.0021029    -0.0002337    -0.0000043     0.0021029
 PC              -0.0002248    -0.0000043    -0.0000107     0.0000388     0.0000964
 RC              -0.0000043    -0.0000162    -0.0000070     0.0000043     0.0000018     0.0000070
 PRC              0.0000388     0.0000043     0.0000018    -0.0000388    -0.0000166    -0.0000018     0.0000166
   GENOVA  VERSION 3.1                                                                                                PAGE      50
          D STUDY                             #2 -- p x R x C DESIGN -- R AND C RANDOM              

                                                   D STUDY DESIGN NUMBER 002-008                    

       OBJECT OF MEASUREMENT :      P                       FACETS :      R           C      
     G STUDY POPULATION SIZE : INFINITE     G STUDY UNIVERSE SIZES : INFINITE    INFINITE                                        
     D STUDY POPULATION SIZE : INFINITE     D STUDY UNIVERSE SIZES : INFINITE    INFINITE                                        
         D STUDY SAMPLE SIZE :     9          D STUDY SAMPLE SIZES :     2           8                                           
 ----------------------------------------------------------------------------------------------------------------------------------
                          VARIANCE COMPONENTS IN TERMS OF                            VARIANCE COMPONENTS IN TERMS OF
                G STUDY UNIVERSE (OF ADMISSIBLE OBSERVATIONS) SIZES             D STUDY UNIVERSE (OF GENERALIZATION) SIZES
             ---------------------------------------------------------- -----------------------------------------------------------
                                                VARIANCE COMPONENTS                                        VARIANCE COMPONENTS
               VARIANCE     FINITE   D STUDY      FOR MEAN SCORES         VARIANCE     FINITE   D STUDY      FOR MEAN SCORES
              COMPONENTS   UNIVERSE SAMPLING --------------------------  COMPONENTS   UNIVERSE SAMPLING ---------------------------
              FOR SINGLE     COR-     FRE-                   STANDARD    FOR SINGLE     COR-     FRE-                   STANDARD
 EFFECT      OBSERVATIONS  RECTIONS QUENCIES   ESTIMATES      ERRORS    OBSERVATIONS  RECTIONS QUENCIES   ESTIMATES      ERRORS
 ----------------------------------------------------------------------------------------------------------------------------------
 P              0.94907     1.0000        1     0.94907       0.48709      0.94907     1.0000        1     0.94907       0.48709   
 R          0.00000E+00     1.0000        2 0.00000E+00       0.00792  0.00000E+00     1.0000        2 0.00000E+00       0.00792   
 C              0.02778     1.0000        8     0.00347       0.00624      0.02778     1.0000        8     0.00347       0.00624   
 PR             0.14352     1.0000        2     0.07176       0.04586      0.14352     1.0000        2     0.07176       0.04586   
 PC             0.10185     1.0000        8     0.01273       0.00859      0.10185     1.0000        8     0.01273       0.00859   
 RC             0.03241     1.0000       16     0.00203       0.00231      0.03241     1.0000       16     0.00203       0.00231   
 PRC            0.17130     1.0000       16     0.01071       0.00357      0.17130     1.0000       16     0.01071       0.00357   
 ----------------------------------------------------------------------------------------------------------------------------------
            QFM = QUADRATIC FORM

 ----------------------------------------------------------------------------------------------------------------------------------


                                                    STANDARD
                                          STANDARD  ERROR OF
                                VARIANCE DEVIATION  VARIANCE

              UNIVERSE SCORE     0.94907   0.97420   0.48709
     EXPECTED OBSERVED SCORE     1.04427   1.02190   0.48466
            LOWER CASE DELTA     0.09520   0.30854   0.04652          GENERALIZABILITY COEFFICIENT =  0.90884  ( 9.96960)
            UPPER CASE DELTA     0.10069   0.31732   0.04218                                   PHI =  0.90408  ( 9.42529)
                        MEAN     0.12153   0.34861
 ----------------------------------------------------------------------------------------------------------------------------------
        NOTE:  SIGNAL/NOISE RATIOS ARE IN PARENTHESES
   GENOVA  VERSION 3.1                                                                                                PAGE      51
          D STUDY                             #2 -- p x R x C DESIGN -- R AND C RANDOM              

                                                   D STUDY DESIGN NUMBER 002-008                    


         VARIANCE - COVARIANCE MATRIX FOR ESTIMATED VARIANCE COMPONENTS (FOR MEAN SCORES) IN UNIVERSE OF GENERALIZATION (W)


                  P             R             C             PR            PC            RC            PRC                         

 P                0.2372592
 R                0.0002337     0.0000628
 C                0.0000219     0.0000142     0.0000389
 PR              -0.0021029    -0.0002337    -0.0000038     0.0021029
 PC              -0.0001967    -0.0000038    -0.0000082     0.0000340     0.0000738
 RC              -0.0000038    -0.0000142    -0.0000053     0.0000038     0.0000014     0.0000053
 PRC              0.0000340     0.0000038     0.0000014    -0.0000340    -0.0000127    -0.0000014     0.0000127
   GENOVA  VERSION 3.1                                                                                                PAGE      52
          D STUDY                             #2 -- p x R x C DESIGN -- R AND C RANDOM              

                                                   D STUDY DESIGN NUMBER 002-009                    

       OBJECT OF MEASUREMENT :      P                       FACETS :      R           C      
     G STUDY POPULATION SIZE : INFINITE     G STUDY UNIVERSE SIZES : INFINITE    INFINITE                                        
     D STUDY POPULATION SIZE : INFINITE     D STUDY UNIVERSE SIZES : INFINITE    INFINITE                                        
         D STUDY SAMPLE SIZE :     9          D STUDY SAMPLE SIZES :     2           9                                           
 ----------------------------------------------------------------------------------------------------------------------------------
                          VARIANCE COMPONENTS IN TERMS OF                            VARIANCE COMPONENTS IN TERMS OF
                G STUDY UNIVERSE (OF ADMISSIBLE OBSERVATIONS) SIZES             D STUDY UNIVERSE (OF GENERALIZATION) SIZES
             ---------------------------------------------------------- -----------------------------------------------------------
                                                VARIANCE COMPONENTS                                        VARIANCE COMPONENTS
               VARIANCE     FINITE   D STUDY      FOR MEAN SCORES         VARIANCE     FINITE   D STUDY      FOR MEAN SCORES
              COMPONENTS   UNIVERSE SAMPLING --------------------------  COMPONENTS   UNIVERSE SAMPLING ---------------------------
              FOR SINGLE     COR-     FRE-                   STANDARD    FOR SINGLE     COR-     FRE-                   STANDARD
 EFFECT      OBSERVATIONS  RECTIONS QUENCIES   ESTIMATES      ERRORS    OBSERVATIONS  RECTIONS QUENCIES   ESTIMATES      ERRORS
 ----------------------------------------------------------------------------------------------------------------------------------
 P              0.94907     1.0000        1     0.94907       0.48709      0.94907     1.0000        1     0.94907       0.48709   
 R          0.00000E+00     1.0000        2 0.00000E+00       0.00792  0.00000E+00     1.0000        2 0.00000E+00       0.00792   
 C              0.02778     1.0000        9     0.00309       0.00554      0.02778     1.0000        9     0.00309       0.00554   
 PR             0.14352     1.0000        2     0.07176       0.04586      0.14352     1.0000        2     0.07176       0.04586   
 PC             0.10185     1.0000        9     0.01132       0.00763      0.10185     1.0000        9     0.01132       0.00763   
 RC             0.03241     1.0000       18     0.00180       0.00205      0.03241     1.0000       18     0.00180       0.00205   
 PRC            0.17130     1.0000       18     0.00952       0.00317      0.17130     1.0000       18     0.00952       0.00317   
 ----------------------------------------------------------------------------------------------------------------------------------
            QFM = QUADRATIC FORM

 ----------------------------------------------------------------------------------------------------------------------------------


                                                    STANDARD
                                          STANDARD  ERROR OF
                                VARIANCE DEVIATION  VARIANCE

              UNIVERSE SCORE     0.94907   0.97420   0.48709
     EXPECTED OBSERVED SCORE     1.04167   1.02062   0.48468
            LOWER CASE DELTA     0.09259   0.30429   0.04638          GENERALIZABILITY COEFFICIENT =  0.91111  (10.25000)
            UPPER CASE DELTA     0.09748   0.31222   0.04198                                   PHI =  0.90686  ( 9.73615)
                        MEAN     0.12063   0.34731
 ----------------------------------------------------------------------------------------------------------------------------------
        NOTE:  SIGNAL/NOISE RATIOS ARE IN PARENTHESES
   GENOVA  VERSION 3.1                                                                                                PAGE      53
          D STUDY                             #2 -- p x R x C DESIGN -- R AND C RANDOM              

                                                   D STUDY DESIGN NUMBER 002-009                    


         VARIANCE - COVARIANCE MATRIX FOR ESTIMATED VARIANCE COMPONENTS (FOR MEAN SCORES) IN UNIVERSE OF GENERALIZATION (W)


                  P             R             C             PR            PC            RC            PRC                         

 P                0.2372592
 R                0.0002337     0.0000628
 C                0.0000194     0.0000126     0.0000307
 PR              -0.0021029    -0.0002337    -0.0000034     0.0021029
 PC              -0.0001749    -0.0000034    -0.0000065     0.0000302     0.0000583
 RC              -0.0000034    -0.0000126    -0.0000042     0.0000034     0.0000011     0.0000042
 PRC              0.0000302     0.0000034     0.0000011    -0.0000302    -0.0000101    -0.0000011     0.0000101
   GENOVA  VERSION 3.1                                                                                                PAGE      54
          D STUDY                             #2 -- p x R x C DESIGN -- R AND C RANDOM              

                                                   D STUDY DESIGN NUMBER 002-010                    

       OBJECT OF MEASUREMENT :      P                       FACETS :      R           C      
     G STUDY POPULATION SIZE : INFINITE     G STUDY UNIVERSE SIZES : INFINITE    INFINITE                                        
     D STUDY POPULATION SIZE : INFINITE     D STUDY UNIVERSE SIZES : INFINITE    INFINITE                                        
         D STUDY SAMPLE SIZE :     9          D STUDY SAMPLE SIZES :     2          10                                           
 ----------------------------------------------------------------------------------------------------------------------------------
                          VARIANCE COMPONENTS IN TERMS OF                            VARIANCE COMPONENTS IN TERMS OF
                G STUDY UNIVERSE (OF ADMISSIBLE OBSERVATIONS) SIZES             D STUDY UNIVERSE (OF GENERALIZATION) SIZES
             ---------------------------------------------------------- -----------------------------------------------------------
                                                VARIANCE COMPONENTS                                        VARIANCE COMPONENTS
               VARIANCE     FINITE   D STUDY      FOR MEAN SCORES         VARIANCE     FINITE   D STUDY      FOR MEAN SCORES
              COMPONENTS   UNIVERSE SAMPLING --------------------------  COMPONENTS   UNIVERSE SAMPLING ---------------------------
              FOR SINGLE     COR-     FRE-                   STANDARD    FOR SINGLE     COR-     FRE-                   STANDARD
 EFFECT      OBSERVATIONS  RECTIONS QUENCIES   ESTIMATES      ERRORS    OBSERVATIONS  RECTIONS QUENCIES   ESTIMATES      ERRORS
 ----------------------------------------------------------------------------------------------------------------------------------
 P              0.94907     1.0000        1     0.94907       0.48709      0.94907     1.0000        1     0.94907       0.48709   
 R          0.00000E+00     1.0000        2 0.00000E+00       0.00792  0.00000E+00     1.0000        2 0.00000E+00       0.00792   
 C              0.02778     1.0000       10     0.00278       0.00499      0.02778     1.0000       10     0.00278       0.00499   
 PR             0.14352     1.0000        2     0.07176       0.04586      0.14352     1.0000        2     0.07176       0.04586   
 PC             0.10185     1.0000       10     0.01019       0.00687      0.10185     1.0000       10     0.01019       0.00687   
 RC             0.03241     1.0000       20     0.00162       0.00185      0.03241     1.0000       20     0.00162       0.00185   
 PRC            0.17130     1.0000       20     0.00856       0.00285      0.17130     1.0000       20     0.00856       0.00285   
 ----------------------------------------------------------------------------------------------------------------------------------
            QFM = QUADRATIC FORM

 ----------------------------------------------------------------------------------------------------------------------------------


                                                    STANDARD
                                          STANDARD  ERROR OF
                                VARIANCE DEVIATION  VARIANCE

              UNIVERSE SCORE     0.94907   0.97420   0.48709
     EXPECTED OBSERVED SCORE     1.03958   1.01960   0.48470
            LOWER CASE DELTA     0.09051   0.30085   0.04628          GENERALIZABILITY COEFFICIENT =  0.91294  (10.48593)
            UPPER CASE DELTA     0.09491   0.30807   0.04184                                   PHI =  0.90909  (10.00000)
                        MEAN     0.11991   0.34628
 ----------------------------------------------------------------------------------------------------------------------------------
        NOTE:  SIGNAL/NOISE RATIOS ARE IN PARENTHESES
   GENOVA  VERSION 3.1                                                                                                PAGE      55
          D STUDY                             #2 -- p x R x C DESIGN -- R AND C RANDOM              

                                                   D STUDY DESIGN NUMBER 002-010                    


         VARIANCE - COVARIANCE MATRIX FOR ESTIMATED VARIANCE COMPONENTS (FOR MEAN SCORES) IN UNIVERSE OF GENERALIZATION (W)


                  P             R             C             PR            PC            RC            PRC                         

 P                0.2372592
 R                0.0002337     0.0000628
 C                0.0000175     0.0000114     0.0000249
 PR              -0.0021029    -0.0002337    -0.0000030     0.0021029
 PC              -0.0001574    -0.0000030    -0.0000052     0.0000272     0.0000472
 RC              -0.0000030    -0.0000114    -0.0000034     0.0000030     0.0000009     0.0000034
 PRC              0.0000272     0.0000030     0.0000009    -0.0000272    -0.0000082    -0.0000009     0.0000082
   GENOVA  VERSION 3.1                                                                                                PAGE      56
          D STUDY                             #2 -- p x R x C DESIGN -- R AND C RANDOM              

                                                   D STUDY DESIGN NUMBER 002-011                    

       OBJECT OF MEASUREMENT :      P                       FACETS :      R           C      
     G STUDY POPULATION SIZE : INFINITE     G STUDY UNIVERSE SIZES : INFINITE    INFINITE                                        
     D STUDY POPULATION SIZE : INFINITE     D STUDY UNIVERSE SIZES : INFINITE    INFINITE                                        
         D STUDY SAMPLE SIZE :     9          D STUDY SAMPLE SIZES :     2          11                                           
 ----------------------------------------------------------------------------------------------------------------------------------
                          VARIANCE COMPONENTS IN TERMS OF                            VARIANCE COMPONENTS IN TERMS OF
                G STUDY UNIVERSE (OF ADMISSIBLE OBSERVATIONS) SIZES             D STUDY UNIVERSE (OF GENERALIZATION) SIZES
             ---------------------------------------------------------- -----------------------------------------------------------
                                                VARIANCE COMPONENTS                                        VARIANCE COMPONENTS
               VARIANCE     FINITE   D STUDY      FOR MEAN SCORES         VARIANCE     FINITE   D STUDY      FOR MEAN SCORES
              COMPONENTS   UNIVERSE SAMPLING --------------------------  COMPONENTS   UNIVERSE SAMPLING ---------------------------
              FOR SINGLE     COR-     FRE-                   STANDARD    FOR SINGLE     COR-     FRE-                   STANDARD
 EFFECT      OBSERVATIONS  RECTIONS QUENCIES   ESTIMATES      ERRORS    OBSERVATIONS  RECTIONS QUENCIES   ESTIMATES      ERRORS
 ----------------------------------------------------------------------------------------------------------------------------------
 P              0.94907     1.0000        1     0.94907       0.48709      0.94907     1.0000        1     0.94907       0.48709   
 R          0.00000E+00     1.0000        2 0.00000E+00       0.00792  0.00000E+00     1.0000        2 0.00000E+00       0.00792   
 C              0.02778     1.0000       11     0.00253       0.00454      0.02778     1.0000       11     0.00253       0.00454   
 PR             0.14352     1.0000        2     0.07176       0.04586      0.14352     1.0000        2     0.07176       0.04586   
 PC             0.10185     1.0000       11     0.00926       0.00625      0.10185     1.0000       11     0.00926       0.00625   
 RC             0.03241     1.0000       22     0.00147       0.00168      0.03241     1.0000       22     0.00147       0.00168   
 PRC            0.17130     1.0000       22     0.00779       0.00260      0.17130     1.0000       22     0.00779       0.00260   
 ----------------------------------------------------------------------------------------------------------------------------------
            QFM = QUADRATIC FORM

 ----------------------------------------------------------------------------------------------------------------------------------


                                                    STANDARD
                                          STANDARD  ERROR OF
                                VARIANCE DEVIATION  VARIANCE

              UNIVERSE SCORE     0.94907   0.97420   0.48709
     EXPECTED OBSERVED SCORE     1.03788   1.01876   0.48472
            LOWER CASE DELTA     0.08880   0.29800   0.04621          GENERALIZABILITY COEFFICIENT =  0.91444  (10.68720)
            UPPER CASE DELTA     0.09280   0.30464   0.04173                                   PHI =  0.91093  (10.22676)
                        MEAN     0.11932   0.34542
 ----------------------------------------------------------------------------------------------------------------------------------
        NOTE:  SIGNAL/NOISE RATIOS ARE IN PARENTHESES
   GENOVA  VERSION 3.1                                                                                                PAGE      57
          D STUDY                             #2 -- p x R x C DESIGN -- R AND C RANDOM              

                                                   D STUDY DESIGN NUMBER 002-011                    


         VARIANCE - COVARIANCE MATRIX FOR ESTIMATED VARIANCE COMPONENTS (FOR MEAN SCORES) IN UNIVERSE OF GENERALIZATION (W)


                  P             R             C             PR            PC            RC            PRC                         

 P                0.2372592
 R                0.0002337     0.0000628
 C                0.0000159     0.0000103     0.0000206
 PR              -0.0021029    -0.0002337    -0.0000027     0.0021029
 PC              -0.0001431    -0.0000027    -0.0000043     0.0000247     0.0000390
 RC              -0.0000027    -0.0000103    -0.0000028     0.0000027     0.0000007     0.0000028
 PRC              0.0000247     0.0000027     0.0000007    -0.0000247    -0.0000067    -0.0000007     0.0000067
   GENOVA  VERSION 3.1                                                                                                PAGE      58
          D STUDY                             #2 -- p x R x C DESIGN -- R AND C RANDOM              

                                                   D STUDY DESIGN NUMBER 002-012                    

       OBJECT OF MEASUREMENT :      P                       FACETS :      R           C      
     G STUDY POPULATION SIZE : INFINITE     G STUDY UNIVERSE SIZES : INFINITE    INFINITE                                        
     D STUDY POPULATION SIZE : INFINITE     D STUDY UNIVERSE SIZES : INFINITE    INFINITE                                        
         D STUDY SAMPLE SIZE :     9          D STUDY SAMPLE SIZES :     2          12                                           
 ----------------------------------------------------------------------------------------------------------------------------------
                          VARIANCE COMPONENTS IN TERMS OF                            VARIANCE COMPONENTS IN TERMS OF
                G STUDY UNIVERSE (OF ADMISSIBLE OBSERVATIONS) SIZES             D STUDY UNIVERSE (OF GENERALIZATION) SIZES
             ---------------------------------------------------------- -----------------------------------------------------------
                                                VARIANCE COMPONENTS                                        VARIANCE COMPONENTS
               VARIANCE     FINITE   D STUDY      FOR MEAN SCORES         VARIANCE     FINITE   D STUDY      FOR MEAN SCORES
              COMPONENTS   UNIVERSE SAMPLING --------------------------  COMPONENTS   UNIVERSE SAMPLING ---------------------------
              FOR SINGLE     COR-     FRE-                   STANDARD    FOR SINGLE     COR-     FRE-                   STANDARD
 EFFECT      OBSERVATIONS  RECTIONS QUENCIES   ESTIMATES      ERRORS    OBSERVATIONS  RECTIONS QUENCIES   ESTIMATES      ERRORS
 ----------------------------------------------------------------------------------------------------------------------------------
 P              0.94907     1.0000        1     0.94907       0.48709      0.94907     1.0000        1     0.94907       0.48709   
 R          0.00000E+00     1.0000        2 0.00000E+00       0.00792  0.00000E+00     1.0000        2 0.00000E+00       0.00792   
 C              0.02778     1.0000       12     0.00231       0.00416      0.02778     1.0000       12     0.00231       0.00416   
 PR             0.14352     1.0000        2     0.07176       0.04586      0.14352     1.0000        2     0.07176       0.04586   
 PC             0.10185     1.0000       12     0.00849       0.00573      0.10185     1.0000       12     0.00849       0.00573   
 RC             0.03241     1.0000       24     0.00135       0.00154      0.03241     1.0000       24     0.00135       0.00154   
 PRC            0.17130     1.0000       24     0.00714       0.00238      0.17130     1.0000       24     0.00714       0.00238   
 ----------------------------------------------------------------------------------------------------------------------------------
            QFM = QUADRATIC FORM

 ----------------------------------------------------------------------------------------------------------------------------------


                                                    STANDARD
                                          STANDARD  ERROR OF
                                VARIANCE DEVIATION  VARIANCE

              UNIVERSE SCORE     0.94907   0.97420   0.48709
     EXPECTED OBSERVED SCORE     1.03646   1.01807   0.48473
            LOWER CASE DELTA     0.08738   0.29561   0.04615          GENERALIZABILITY COEFFICIENT =  0.91569  (10.86093)
            UPPER CASE DELTA     0.09105   0.30174   0.04165                                   PHI =  0.91246  (10.42373)
                        MEAN     0.11883   0.34471
 ----------------------------------------------------------------------------------------------------------------------------------
        NOTE:  SIGNAL/NOISE RATIOS ARE IN PARENTHESES
   GENOVA  VERSION 3.1                                                                                                PAGE      59
          D STUDY                             #2 -- p x R x C DESIGN -- R AND C RANDOM              

                                                   D STUDY DESIGN NUMBER 002-012                    


         VARIANCE - COVARIANCE MATRIX FOR ESTIMATED VARIANCE COMPONENTS (FOR MEAN SCORES) IN UNIVERSE OF GENERALIZATION (W)


                  P             R             C             PR            PC            RC            PRC                         

 P                0.2372592
 R                0.0002337     0.0000628
 C                0.0000146     0.0000095     0.0000173
 PR              -0.0021029    -0.0002337    -0.0000025     0.0021029
 PC              -0.0001311    -0.0000025    -0.0000036     0.0000226     0.0000328
 RC              -0.0000025    -0.0000095    -0.0000024     0.0000025     0.0000006     0.0000024
 PRC              0.0000226     0.0000025     0.0000006    -0.0000226    -0.0000057    -0.0000006     0.0000057
   GENOVA  VERSION 3.1                                                                                                PAGE      60
          D STUDY                             #2 -- p x R x C DESIGN -- R AND C RANDOM              


                              SUMMARY OF D STUDY RESULTS FOR SET OF CONTROL CARDS NO. 002

 ---------------------------------------------------------------------------------------------------------------------------------
                                                                          V A R I A N C E S
                            SAMPLE SIZES               --------------------------------------------------------
 D STUDY        -------------------------------------                 EXPECTED     LOWER     UPPER
  DESIGN  INDEX=    $P     R     C                       UNIVERSE     OBSERVED      CASE      CASE               GEN.
    NO    UNIV.=  INF.  INF.  INF.                         SCORE        SCORE      DELTA     DELTA     MEAN      COEF.      PHI
 ---------------------------------------------------------------------------------------------------------------------------------
 002-001             9     2     1                        0.94907      1.20833   0.25926   0.30324   0.17824   0.78544   0.75786
 002-002             9     2     2                        0.94907      1.11458   0.16551   0.18750   0.14583   0.85151   0.83503
 002-003             9     2     3                        0.94907      1.08333   0.13426   0.14892   0.13503   0.87607   0.86437
 002-004             9     2     4                        0.94907      1.06771   0.11863   0.12963   0.12963   0.88889   0.87983
 002-005             9     2     5                        0.94907      1.05833   0.10926   0.11806   0.12639   0.89676   0.88937
 002-006             9     2     6                        0.94907      1.05208   0.10301   0.11034   0.12423   0.90209   0.89585
 002-007             9     2     7                        0.94907      1.04762   0.09854   0.10483   0.12269   0.90593   0.90053
 002-008             9     2     8                        0.94907      1.04427   0.09520   0.10069   0.12153   0.90884   0.90408
 002-009             9     2     9                        0.94907      1.04167   0.09259   0.09748   0.12063   0.91111   0.90686
 002-010             9     2    10                        0.94907      1.03958   0.09051   0.09491   0.11991   0.91294   0.90909
 002-011             9     2    11                        0.94907      1.03788   0.08880   0.09280   0.11932   0.91444   0.91093
 002-012             9     2    12                        0.94907      1.03646   0.08738   0.09105   0.11883   0.91569   0.91246
   GENOVA  VERSION 3.1                                                                                                PAGE      61
                                                     CONTROL CARD INPUT LISTING


   COLUMN   11111111112222222222333333333344444444445555555555666666666677777777778
   12345678901234567890123456789012345678901234567890123456789012345678901234567890
   COMMENT       THIRD SET OF D STUDY CONTROL CARDS                                
   DSTUDY        #3 -- p X R x C DESIGN -- R AND C RANDOM                          
   DEFFECT       $ P                                                               
   DEFFECT         R 3                                                             
   DEFFECT         C 1 2 3 4 5 6 7 8 9 10 11 12                                    
   ENDDSTUDY                                                                       
   GENOVA  VERSION 3.1                                                                                                PAGE      62
          D STUDY                             #3 -- p X R x C DESIGN -- R AND C RANDOM              

                                                   D STUDY DESIGN NUMBER 003-001                    

       OBJECT OF MEASUREMENT :      P                       FACETS :      R           C      
     G STUDY POPULATION SIZE : INFINITE     G STUDY UNIVERSE SIZES : INFINITE    INFINITE                                        
     D STUDY POPULATION SIZE : INFINITE     D STUDY UNIVERSE SIZES : INFINITE    INFINITE                                        
         D STUDY SAMPLE SIZE :     9          D STUDY SAMPLE SIZES :     3           1                                           
 ----------------------------------------------------------------------------------------------------------------------------------
                          VARIANCE COMPONENTS IN TERMS OF                            VARIANCE COMPONENTS IN TERMS OF
                G STUDY UNIVERSE (OF ADMISSIBLE OBSERVATIONS) SIZES             D STUDY UNIVERSE (OF GENERALIZATION) SIZES
             ---------------------------------------------------------- -----------------------------------------------------------
                                                VARIANCE COMPONENTS                                        VARIANCE COMPONENTS
               VARIANCE     FINITE   D STUDY      FOR MEAN SCORES         VARIANCE     FINITE   D STUDY      FOR MEAN SCORES
              COMPONENTS   UNIVERSE SAMPLING --------------------------  COMPONENTS   UNIVERSE SAMPLING ---------------------------
              FOR SINGLE     COR-     FRE-                   STANDARD    FOR SINGLE     COR-     FRE-                   STANDARD
 EFFECT      OBSERVATIONS  RECTIONS QUENCIES   ESTIMATES      ERRORS    OBSERVATIONS  RECTIONS QUENCIES   ESTIMATES      ERRORS
 ----------------------------------------------------------------------------------------------------------------------------------
 P              0.94907     1.0000        1     0.94907       0.48709      0.94907     1.0000        1     0.94907       0.48709   
 R          0.00000E+00     1.0000        3 0.00000E+00       0.00528  0.00000E+00     1.0000        3 0.00000E+00       0.00528   
 C              0.02778     1.0000        1     0.02778       0.04990      0.02778     1.0000        1     0.02778       0.04990   
 PR             0.14352     1.0000        3     0.04784       0.03057      0.14352     1.0000        3     0.04784       0.03057   
 PC             0.10185     1.0000        1     0.10185       0.06871      0.10185     1.0000        1     0.10185       0.06871   
 RC             0.03241     1.0000        3     0.01080       0.01231      0.03241     1.0000        3     0.01080       0.01231   
 PRC            0.17130     1.0000        3     0.05710       0.01903      0.17130     1.0000        3     0.05710       0.01903   
 ----------------------------------------------------------------------------------------------------------------------------------
            QFM = QUADRATIC FORM

 ----------------------------------------------------------------------------------------------------------------------------------


                                                    STANDARD
                                          STANDARD  ERROR OF
                                VARIANCE DEVIATION  VARIANCE

              UNIVERSE SCORE     0.94907   0.97420   0.48709
     EXPECTED OBSERVED SCORE     1.15586   1.07511   0.48654
            LOWER CASE DELTA     0.20679   0.45474   0.07108          GENERALIZABILITY COEFFICIENT =  0.82109  ( 4.58955)
            UPPER CASE DELTA     0.24537   0.49535   0.07870                                   PHI =  0.79457  ( 3.86792)
                        MEAN     0.16701   0.40867
 ----------------------------------------------------------------------------------------------------------------------------------
        NOTE:  SIGNAL/NOISE RATIOS ARE IN PARENTHESES
   GENOVA  VERSION 3.1                                                                                                PAGE      63
          D STUDY                             #3 -- p X R x C DESIGN -- R AND C RANDOM              

                                                   D STUDY DESIGN NUMBER 003-001                    


         VARIANCE - COVARIANCE MATRIX FOR ESTIMATED VARIANCE COMPONENTS (FOR MEAN SCORES) IN UNIVERSE OF GENERALIZATION (W)


                  P             R             C             PR            PC            RC            PRC                         

 P                0.2372592
 R                0.0001558     0.0000279
 C                0.0001749     0.0000757     0.0024895
 PR              -0.0014020    -0.0001038    -0.0000201     0.0009346
 PC              -0.0015738    -0.0000201    -0.0005246     0.0001811     0.0047213
 RC              -0.0000201    -0.0000505    -0.0002272     0.0000134     0.0000604     0.0001515
 PRC              0.0001811     0.0000134     0.0000604    -0.0001208    -0.0005434    -0.0000403     0.0003623
   GENOVA  VERSION 3.1                                                                                                PAGE      64
          D STUDY                             #3 -- p X R x C DESIGN -- R AND C RANDOM              

                                                   D STUDY DESIGN NUMBER 003-002                    

       OBJECT OF MEASUREMENT :      P                       FACETS :      R           C      
     G STUDY POPULATION SIZE : INFINITE     G STUDY UNIVERSE SIZES : INFINITE    INFINITE                                        
     D STUDY POPULATION SIZE : INFINITE     D STUDY UNIVERSE SIZES : INFINITE    INFINITE                                        
         D STUDY SAMPLE SIZE :     9          D STUDY SAMPLE SIZES :     3           2                                           
 ----------------------------------------------------------------------------------------------------------------------------------
                          VARIANCE COMPONENTS IN TERMS OF                            VARIANCE COMPONENTS IN TERMS OF
                G STUDY UNIVERSE (OF ADMISSIBLE OBSERVATIONS) SIZES             D STUDY UNIVERSE (OF GENERALIZATION) SIZES
             ---------------------------------------------------------- -----------------------------------------------------------
                                                VARIANCE COMPONENTS                                        VARIANCE COMPONENTS
               VARIANCE     FINITE   D STUDY      FOR MEAN SCORES         VARIANCE     FINITE   D STUDY      FOR MEAN SCORES
              COMPONENTS   UNIVERSE SAMPLING --------------------------  COMPONENTS   UNIVERSE SAMPLING ---------------------------
              FOR SINGLE     COR-     FRE-                   STANDARD    FOR SINGLE     COR-     FRE-                   STANDARD
 EFFECT      OBSERVATIONS  RECTIONS QUENCIES   ESTIMATES      ERRORS    OBSERVATIONS  RECTIONS QUENCIES   ESTIMATES      ERRORS
 ----------------------------------------------------------------------------------------------------------------------------------
 P              0.94907     1.0000        1     0.94907       0.48709      0.94907     1.0000        1     0.94907       0.48709   
 R          0.00000E+00     1.0000        3 0.00000E+00       0.00528  0.00000E+00     1.0000        3 0.00000E+00       0.00528   
 C              0.02778     1.0000        2     0.01389       0.02495      0.02778     1.0000        2     0.01389       0.02495   
 PR             0.14352     1.0000        3     0.04784       0.03057      0.14352     1.0000        3     0.04784       0.03057   
 PC             0.10185     1.0000        2     0.05093       0.03436      0.10185     1.0000        2     0.05093       0.03436   
 RC             0.03241     1.0000        6     0.00540       0.00615      0.03241     1.0000        6     0.00540       0.00615   
 PRC            0.17130     1.0000        6     0.02855       0.00952      0.17130     1.0000        6     0.02855       0.00952   
 ----------------------------------------------------------------------------------------------------------------------------------
            QFM = QUADRATIC FORM

 ----------------------------------------------------------------------------------------------------------------------------------


                                                    STANDARD
                                          STANDARD  ERROR OF
                                VARIANCE DEVIATION  VARIANCE

              UNIVERSE SCORE     0.94907   0.97420   0.48709
     EXPECTED OBSERVED SCORE     1.07639   1.03749   0.48483
            LOWER CASE DELTA     0.12731   0.35681   0.04466          GENERALIZABILITY COEFFICIENT =  0.88172  ( 7.45455)
            UPPER CASE DELTA     0.14660   0.38289   0.04638                                   PHI =  0.86620  ( 6.47368)
                        MEAN     0.13889   0.37268
 ----------------------------------------------------------------------------------------------------------------------------------
        NOTE:  SIGNAL/NOISE RATIOS ARE IN PARENTHESES
   GENOVA  VERSION 3.1                                                                                                PAGE      65
          D STUDY                             #3 -- p X R x C DESIGN -- R AND C RANDOM              

                                                   D STUDY DESIGN NUMBER 003-002                    


         VARIANCE - COVARIANCE MATRIX FOR ESTIMATED VARIANCE COMPONENTS (FOR MEAN SCORES) IN UNIVERSE OF GENERALIZATION (W)


                  P             R             C             PR            PC            RC            PRC                         

 P                0.2372592
 R                0.0001558     0.0000279
 C                0.0000874     0.0000379     0.0006224
 PR              -0.0014020    -0.0001038    -0.0000101     0.0009346
 PC              -0.0007869    -0.0000101    -0.0001311     0.0000906     0.0011803
 RC              -0.0000101    -0.0000252    -0.0000568     0.0000067     0.0000151     0.0000379
 PRC              0.0000906     0.0000067     0.0000151    -0.0000604    -0.0001358    -0.0000101     0.0000906
   GENOVA  VERSION 3.1                                                                                                PAGE      66
          D STUDY                             #3 -- p X R x C DESIGN -- R AND C RANDOM              

                                                   D STUDY DESIGN NUMBER 003-003                    

       OBJECT OF MEASUREMENT :      P                       FACETS :      R           C      
     G STUDY POPULATION SIZE : INFINITE     G STUDY UNIVERSE SIZES : INFINITE    INFINITE                                        
     D STUDY POPULATION SIZE : INFINITE     D STUDY UNIVERSE SIZES : INFINITE    INFINITE                                        
         D STUDY SAMPLE SIZE :     9          D STUDY SAMPLE SIZES :     3           3                                           
 ----------------------------------------------------------------------------------------------------------------------------------
                          VARIANCE COMPONENTS IN TERMS OF                            VARIANCE COMPONENTS IN TERMS OF
                G STUDY UNIVERSE (OF ADMISSIBLE OBSERVATIONS) SIZES             D STUDY UNIVERSE (OF GENERALIZATION) SIZES
             ---------------------------------------------------------- -----------------------------------------------------------
                                                VARIANCE COMPONENTS                                        VARIANCE COMPONENTS
               VARIANCE     FINITE   D STUDY      FOR MEAN SCORES         VARIANCE     FINITE   D STUDY      FOR MEAN SCORES
              COMPONENTS   UNIVERSE SAMPLING --------------------------  COMPONENTS   UNIVERSE SAMPLING ---------------------------
              FOR SINGLE     COR-     FRE-                   STANDARD    FOR SINGLE     COR-     FRE-                   STANDARD
 EFFECT      OBSERVATIONS  RECTIONS QUENCIES   ESTIMATES      ERRORS    OBSERVATIONS  RECTIONS QUENCIES   ESTIMATES      ERRORS
 ----------------------------------------------------------------------------------------------------------------------------------
 P              0.94907     1.0000        1     0.94907       0.48709      0.94907     1.0000        1     0.94907       0.48709   
 R          0.00000E+00     1.0000        3 0.00000E+00       0.00528  0.00000E+00     1.0000        3 0.00000E+00       0.00528   
 C              0.02778     1.0000        3     0.00926       0.01663      0.02778     1.0000        3     0.00926       0.01663   
 PR             0.14352     1.0000        3     0.04784       0.03057      0.14352     1.0000        3     0.04784       0.03057   
 PC             0.10185     1.0000        3     0.03395       0.02290      0.10185     1.0000        3     0.03395       0.02290   
 RC             0.03241     1.0000        9     0.00360       0.00410      0.03241     1.0000        9     0.00360       0.00410   
 PRC            0.17130     1.0000        9     0.01903       0.00634      0.17130     1.0000        9     0.01903       0.00634   
 ----------------------------------------------------------------------------------------------------------------------------------
            QFM = QUADRATIC FORM

 ----------------------------------------------------------------------------------------------------------------------------------


                                                    STANDARD
                                          STANDARD  ERROR OF
                                VARIANCE DEVIATION  VARIANCE

              UNIVERSE SCORE     0.94907   0.97420   0.48709
     EXPECTED OBSERVED SCORE     1.04990   1.02464   0.48471
            LOWER CASE DELTA     0.10082   0.31753   0.03767          GENERALIZABILITY COEFFICIENT =  0.90397  ( 9.41327)
            UPPER CASE DELTA     0.11368   0.33717   0.03730                                   PHI =  0.89303  ( 8.34842)
                        MEAN     0.12952   0.35988
 ----------------------------------------------------------------------------------------------------------------------------------
        NOTE:  SIGNAL/NOISE RATIOS ARE IN PARENTHESES
   GENOVA  VERSION 3.1                                                                                                PAGE      67
          D STUDY                             #3 -- p X R x C DESIGN -- R AND C RANDOM              

                                                   D STUDY DESIGN NUMBER 003-003                    


         VARIANCE - COVARIANCE MATRIX FOR ESTIMATED VARIANCE COMPONENTS (FOR MEAN SCORES) IN UNIVERSE OF GENERALIZATION (W)


                  P             R             C             PR            PC            RC            PRC                         

 P                0.2372592
 R                0.0001558     0.0000279
 C                0.0000583     0.0000252     0.0002766
 PR              -0.0014020    -0.0001038    -0.0000067     0.0009346
 PC              -0.0005246    -0.0000067    -0.0000583     0.0000604     0.0005246
 RC              -0.0000067    -0.0000168    -0.0000252     0.0000045     0.0000067     0.0000168
 PRC              0.0000604     0.0000045     0.0000067    -0.0000403    -0.0000604    -0.0000045     0.0000403
   GENOVA  VERSION 3.1                                                                                                PAGE      68
          D STUDY                             #3 -- p X R x C DESIGN -- R AND C RANDOM              

                                                   D STUDY DESIGN NUMBER 003-004                    

       OBJECT OF MEASUREMENT :      P                       FACETS :      R           C      
     G STUDY POPULATION SIZE : INFINITE     G STUDY UNIVERSE SIZES : INFINITE    INFINITE                                        
     D STUDY POPULATION SIZE : INFINITE     D STUDY UNIVERSE SIZES : INFINITE    INFINITE                                        
         D STUDY SAMPLE SIZE :     9          D STUDY SAMPLE SIZES :     3           4                                           
 ----------------------------------------------------------------------------------------------------------------------------------
                          VARIANCE COMPONENTS IN TERMS OF                            VARIANCE COMPONENTS IN TERMS OF
                G STUDY UNIVERSE (OF ADMISSIBLE OBSERVATIONS) SIZES             D STUDY UNIVERSE (OF GENERALIZATION) SIZES
             ---------------------------------------------------------- -----------------------------------------------------------
                                                VARIANCE COMPONENTS                                        VARIANCE COMPONENTS
               VARIANCE     FINITE   D STUDY      FOR MEAN SCORES         VARIANCE     FINITE   D STUDY      FOR MEAN SCORES
              COMPONENTS   UNIVERSE SAMPLING --------------------------  COMPONENTS   UNIVERSE SAMPLING ---------------------------
              FOR SINGLE     COR-     FRE-                   STANDARD    FOR SINGLE     COR-     FRE-                   STANDARD
 EFFECT      OBSERVATIONS  RECTIONS QUENCIES   ESTIMATES      ERRORS    OBSERVATIONS  RECTIONS QUENCIES   ESTIMATES      ERRORS
 ----------------------------------------------------------------------------------------------------------------------------------
 P              0.94907     1.0000        1     0.94907       0.48709      0.94907     1.0000        1     0.94907       0.48709   
 R          0.00000E+00     1.0000        3 0.00000E+00       0.00528  0.00000E+00     1.0000        3 0.00000E+00       0.00528   
 C              0.02778     1.0000        4     0.00694       0.01247      0.02778     1.0000        4     0.00694       0.01247   
 PR             0.14352     1.0000        3     0.04784       0.03057      0.14352     1.0000        3     0.04784       0.03057   
 PC             0.10185     1.0000        4     0.02546       0.01718      0.10185     1.0000        4     0.02546       0.01718   
 RC             0.03241     1.0000       12     0.00270       0.00308      0.03241     1.0000       12     0.00270       0.00308   
 PRC            0.17130     1.0000       12     0.01427       0.00476      0.17130     1.0000       12     0.01427       0.00476   
 ----------------------------------------------------------------------------------------------------------------------------------
            QFM = QUADRATIC FORM

 ----------------------------------------------------------------------------------------------------------------------------------


                                                    STANDARD
                                          STANDARD  ERROR OF
                                VARIANCE DEVIATION  VARIANCE

              UNIVERSE SCORE     0.94907   0.97420   0.48709
     EXPECTED OBSERVED SCORE     1.03665   1.01816   0.48474
            LOWER CASE DELTA     0.08758   0.29593   0.03485          GENERALIZABILITY COEFFICIENT =  0.91552  (10.83700)
            UPPER CASE DELTA     0.09722   0.31180   0.03349                                   PHI =  0.90708  ( 9.76190)
                        MEAN     0.12483   0.35331
 ----------------------------------------------------------------------------------------------------------------------------------
        NOTE:  SIGNAL/NOISE RATIOS ARE IN PARENTHESES
   GENOVA  VERSION 3.1                                                                                                PAGE      69
          D STUDY                             #3 -- p X R x C DESIGN -- R AND C RANDOM              

                                                   D STUDY DESIGN NUMBER 003-004                    


         VARIANCE - COVARIANCE MATRIX FOR ESTIMATED VARIANCE COMPONENTS (FOR MEAN SCORES) IN UNIVERSE OF GENERALIZATION (W)


                  P             R             C             PR            PC            RC            PRC                         

 P                0.2372592
 R                0.0001558     0.0000279
 C                0.0000437     0.0000189     0.0001556
 PR              -0.0014020    -0.0001038    -0.0000050     0.0009346
 PC              -0.0003934    -0.0000050    -0.0000328     0.0000453     0.0002951
 RC              -0.0000050    -0.0000126    -0.0000142     0.0000034     0.0000038     0.0000095
 PRC              0.0000453     0.0000034     0.0000038    -0.0000302    -0.0000340    -0.0000025     0.0000226
   GENOVA  VERSION 3.1                                                                                                PAGE      70
          D STUDY                             #3 -- p X R x C DESIGN -- R AND C RANDOM              

                                                   D STUDY DESIGN NUMBER 003-005                    

       OBJECT OF MEASUREMENT :      P                       FACETS :      R           C      
     G STUDY POPULATION SIZE : INFINITE     G STUDY UNIVERSE SIZES : INFINITE    INFINITE                                        
     D STUDY POPULATION SIZE : INFINITE     D STUDY UNIVERSE SIZES : INFINITE    INFINITE                                        
         D STUDY SAMPLE SIZE :     9          D STUDY SAMPLE SIZES :     3           5                                           
 ----------------------------------------------------------------------------------------------------------------------------------
                          VARIANCE COMPONENTS IN TERMS OF                            VARIANCE COMPONENTS IN TERMS OF
                G STUDY UNIVERSE (OF ADMISSIBLE OBSERVATIONS) SIZES             D STUDY UNIVERSE (OF GENERALIZATION) SIZES
             ---------------------------------------------------------- -----------------------------------------------------------
                                                VARIANCE COMPONENTS                                        VARIANCE COMPONENTS
               VARIANCE     FINITE   D STUDY      FOR MEAN SCORES         VARIANCE     FINITE   D STUDY      FOR MEAN SCORES
              COMPONENTS   UNIVERSE SAMPLING --------------------------  COMPONENTS   UNIVERSE SAMPLING ---------------------------
              FOR SINGLE     COR-     FRE-                   STANDARD    FOR SINGLE     COR-     FRE-                   STANDARD
 EFFECT      OBSERVATIONS  RECTIONS QUENCIES   ESTIMATES      ERRORS    OBSERVATIONS  RECTIONS QUENCIES   ESTIMATES      ERRORS
 ----------------------------------------------------------------------------------------------------------------------------------
 P              0.94907     1.0000        1     0.94907       0.48709      0.94907     1.0000        1     0.94907       0.48709   
 R          0.00000E+00     1.0000        3 0.00000E+00       0.00528  0.00000E+00     1.0000        3 0.00000E+00       0.00528   
 C              0.02778     1.0000        5     0.00556       0.00998      0.02778     1.0000        5     0.00556       0.00998   
 PR             0.14352     1.0000        3     0.04784       0.03057      0.14352     1.0000        3     0.04784       0.03057   
 PC             0.10185     1.0000        5     0.02037       0.01374      0.10185     1.0000        5     0.02037       0.01374   
 RC             0.03241     1.0000       15     0.00216       0.00246      0.03241     1.0000       15     0.00216       0.00246   
 PRC            0.17130     1.0000       15     0.01142       0.00381      0.17130     1.0000       15     0.01142       0.00381   
 ----------------------------------------------------------------------------------------------------------------------------------
            QFM = QUADRATIC FORM

 ----------------------------------------------------------------------------------------------------------------------------------


                                                    STANDARD
                                          STANDARD  ERROR OF
                                VARIANCE DEVIATION  VARIANCE

              UNIVERSE SCORE     0.94907   0.97420   0.48709
     EXPECTED OBSERVED SCORE     1.02870   1.01425   0.48479
            LOWER CASE DELTA     0.07963   0.28219   0.03345          GENERALIZABILITY COEFFICIENT =  0.92259  (11.91860)
            UPPER CASE DELTA     0.08735   0.29554   0.03155                                   PHI =  0.91572  (10.86572)
                        MEAN     0.12202   0.34931
 ----------------------------------------------------------------------------------------------------------------------------------
        NOTE:  SIGNAL/NOISE RATIOS ARE IN PARENTHESES
   GENOVA  VERSION 3.1                                                                                                PAGE      71
          D STUDY                             #3 -- p X R x C DESIGN -- R AND C RANDOM              

                                                   D STUDY DESIGN NUMBER 003-005                    


         VARIANCE - COVARIANCE MATRIX FOR ESTIMATED VARIANCE COMPONENTS (FOR MEAN SCORES) IN UNIVERSE OF GENERALIZATION (W)


                  P             R             C             PR            PC            RC            PRC                         

 P                0.2372592
 R                0.0001558     0.0000279
 C                0.0000350     0.0000151     0.0000996
 PR              -0.0014020    -0.0001038    -0.0000040     0.0009346
 PC              -0.0003148    -0.0000040    -0.0000210     0.0000362     0.0001889
 RC              -0.0000040    -0.0000101    -0.0000091     0.0000027     0.0000024     0.0000061
 PRC              0.0000362     0.0000027     0.0000024    -0.0000242    -0.0000217    -0.0000016     0.0000145
   GENOVA  VERSION 3.1                                                                                                PAGE      72
          D STUDY                             #3 -- p X R x C DESIGN -- R AND C RANDOM              

                                                   D STUDY DESIGN NUMBER 003-006                    

       OBJECT OF MEASUREMENT :      P                       FACETS :      R           C      
     G STUDY POPULATION SIZE : INFINITE     G STUDY UNIVERSE SIZES : INFINITE    INFINITE                                        
     D STUDY POPULATION SIZE : INFINITE     D STUDY UNIVERSE SIZES : INFINITE    INFINITE                                        
         D STUDY SAMPLE SIZE :     9          D STUDY SAMPLE SIZES :     3           6                                           
 ----------------------------------------------------------------------------------------------------------------------------------
                          VARIANCE COMPONENTS IN TERMS OF                            VARIANCE COMPONENTS IN TERMS OF
                G STUDY UNIVERSE (OF ADMISSIBLE OBSERVATIONS) SIZES             D STUDY UNIVERSE (OF GENERALIZATION) SIZES
             ---------------------------------------------------------- -----------------------------------------------------------
                                                VARIANCE COMPONENTS                                        VARIANCE COMPONENTS
               VARIANCE     FINITE   D STUDY      FOR MEAN SCORES         VARIANCE     FINITE   D STUDY      FOR MEAN SCORES
              COMPONENTS   UNIVERSE SAMPLING --------------------------  COMPONENTS   UNIVERSE SAMPLING ---------------------------
              FOR SINGLE     COR-     FRE-                   STANDARD    FOR SINGLE     COR-     FRE-                   STANDARD
 EFFECT      OBSERVATIONS  RECTIONS QUENCIES   ESTIMATES      ERRORS    OBSERVATIONS  RECTIONS QUENCIES   ESTIMATES      ERRORS
 ----------------------------------------------------------------------------------------------------------------------------------
 P              0.94907     1.0000        1     0.94907       0.48709      0.94907     1.0000        1     0.94907       0.48709   
 R          0.00000E+00     1.0000        3 0.00000E+00       0.00528  0.00000E+00     1.0000        3 0.00000E+00       0.00528   
 C              0.02778     1.0000        6     0.00463       0.00832      0.02778     1.0000        6     0.00463       0.00832   
 PR             0.14352     1.0000        3     0.04784       0.03057      0.14352     1.0000        3     0.04784       0.03057   
 PC             0.10185     1.0000        6     0.01698       0.01145      0.10185     1.0000        6     0.01698       0.01145   
 RC             0.03241     1.0000       18     0.00180       0.00205      0.03241     1.0000       18     0.00180       0.00205   
 PRC            0.17130     1.0000       18     0.00952       0.00317      0.17130     1.0000       18     0.00952       0.00317   
 ----------------------------------------------------------------------------------------------------------------------------------
            QFM = QUADRATIC FORM

 ----------------------------------------------------------------------------------------------------------------------------------


                                                    STANDARD
                                          STANDARD  ERROR OF
                                VARIANCE DEVIATION  VARIANCE

              UNIVERSE SCORE     0.94907   0.97420   0.48709
     EXPECTED OBSERVED SCORE     1.02341   1.01163   0.48483
            LOWER CASE DELTA     0.07433   0.27264   0.03265          GENERALIZABILITY COEFFICIENT =  0.92737  (12.76817)
            UPPER CASE DELTA     0.08076   0.28419   0.03043                                   PHI =  0.92158  (11.75159)
                        MEAN     0.12014   0.34661
 ----------------------------------------------------------------------------------------------------------------------------------
        NOTE:  SIGNAL/NOISE RATIOS ARE IN PARENTHESES
   GENOVA  VERSION 3.1                                                                                                PAGE      73
          D STUDY                             #3 -- p X R x C DESIGN -- R AND C RANDOM              

                                                   D STUDY DESIGN NUMBER 003-006                    


         VARIANCE - COVARIANCE MATRIX FOR ESTIMATED VARIANCE COMPONENTS (FOR MEAN SCORES) IN UNIVERSE OF GENERALIZATION (W)


                  P             R             C             PR            PC            RC            PRC                         

 P                0.2372592
 R                0.0001558     0.0000279
 C                0.0000291     0.0000126     0.0000692
 PR              -0.0014020    -0.0001038    -0.0000034     0.0009346
 PC              -0.0002623    -0.0000034    -0.0000146     0.0000302     0.0001311
 RC              -0.0000034    -0.0000084    -0.0000063     0.0000022     0.0000017     0.0000042
 PRC              0.0000302     0.0000022     0.0000017    -0.0000201    -0.0000151    -0.0000011     0.0000101
   GENOVA  VERSION 3.1                                                                                                PAGE      74
          D STUDY                             #3 -- p X R x C DESIGN -- R AND C RANDOM              

                                                   D STUDY DESIGN NUMBER 003-007                    

       OBJECT OF MEASUREMENT :      P                       FACETS :      R           C      
     G STUDY POPULATION SIZE : INFINITE     G STUDY UNIVERSE SIZES : INFINITE    INFINITE                                        
     D STUDY POPULATION SIZE : INFINITE     D STUDY UNIVERSE SIZES : INFINITE    INFINITE                                        
         D STUDY SAMPLE SIZE :     9          D STUDY SAMPLE SIZES :     3           7                                           
 ----------------------------------------------------------------------------------------------------------------------------------
                          VARIANCE COMPONENTS IN TERMS OF                            VARIANCE COMPONENTS IN TERMS OF
                G STUDY UNIVERSE (OF ADMISSIBLE OBSERVATIONS) SIZES             D STUDY UNIVERSE (OF GENERALIZATION) SIZES
             ---------------------------------------------------------- -----------------------------------------------------------
                                                VARIANCE COMPONENTS                                        VARIANCE COMPONENTS
               VARIANCE     FINITE   D STUDY      FOR MEAN SCORES         VARIANCE     FINITE   D STUDY      FOR MEAN SCORES
              COMPONENTS   UNIVERSE SAMPLING --------------------------  COMPONENTS   UNIVERSE SAMPLING ---------------------------
              FOR SINGLE     COR-     FRE-                   STANDARD    FOR SINGLE     COR-     FRE-                   STANDARD
 EFFECT      OBSERVATIONS  RECTIONS QUENCIES   ESTIMATES      ERRORS    OBSERVATIONS  RECTIONS QUENCIES   ESTIMATES      ERRORS
 ----------------------------------------------------------------------------------------------------------------------------------
 P              0.94907     1.0000        1     0.94907       0.48709      0.94907     1.0000        1     0.94907       0.48709   
 R          0.00000E+00     1.0000        3 0.00000E+00       0.00528  0.00000E+00     1.0000        3 0.00000E+00       0.00528   
 C              0.02778     1.0000        7     0.00397       0.00713      0.02778     1.0000        7     0.00397       0.00713   
 PR             0.14352     1.0000        3     0.04784       0.03057      0.14352     1.0000        3     0.04784       0.03057   
 PC             0.10185     1.0000        7     0.01455       0.00982      0.10185     1.0000        7     0.01455       0.00982   
 RC             0.03241     1.0000       21     0.00154       0.00176      0.03241     1.0000       21     0.00154       0.00176   
 PRC            0.17130     1.0000       21     0.00816       0.00272      0.17130     1.0000       21     0.00816       0.00272   
 ----------------------------------------------------------------------------------------------------------------------------------
            QFM = QUADRATIC FORM

 ----------------------------------------------------------------------------------------------------------------------------------


                                                    STANDARD
                                          STANDARD  ERROR OF
                                VARIANCE DEVIATION  VARIANCE

              UNIVERSE SCORE     0.94907   0.97420   0.48709
     EXPECTED OBSERVED SCORE     1.01962   1.00976   0.48486
            LOWER CASE DELTA     0.07055   0.26561   0.03215          GENERALIZABILITY COEFFICIENT =  0.93081  (13.45313)
            UPPER CASE DELTA     0.07606   0.27579   0.02972                                   PHI =  0.92581  (12.47826)
                        MEAN     0.11880   0.34468
 ----------------------------------------------------------------------------------------------------------------------------------
        NOTE:  SIGNAL/NOISE RATIOS ARE IN PARENTHESES
   GENOVA  VERSION 3.1                                                                                                PAGE      75
          D STUDY                             #3 -- p X R x C DESIGN -- R AND C RANDOM              

                                                   D STUDY DESIGN NUMBER 003-007                    


         VARIANCE - COVARIANCE MATRIX FOR ESTIMATED VARIANCE COMPONENTS (FOR MEAN SCORES) IN UNIVERSE OF GENERALIZATION (W)


                  P             R             C             PR            PC            RC            PRC                         

 P                0.2372592
 R                0.0001558     0.0000279
 C                0.0000250     0.0000108     0.0000508
 PR              -0.0014020    -0.0001038    -0.0000029     0.0009346
 PC              -0.0002248    -0.0000029    -0.0000107     0.0000259     0.0000964
 RC              -0.0000029    -0.0000072    -0.0000046     0.0000019     0.0000012     0.0000031
 PRC              0.0000259     0.0000019     0.0000012    -0.0000173    -0.0000111    -0.0000008     0.0000074
   GENOVA  VERSION 3.1                                                                                                PAGE      76
          D STUDY                             #3 -- p X R x C DESIGN -- R AND C RANDOM              

                                                   D STUDY DESIGN NUMBER 003-008                    

       OBJECT OF MEASUREMENT :      P                       FACETS :      R           C      
     G STUDY POPULATION SIZE : INFINITE     G STUDY UNIVERSE SIZES : INFINITE    INFINITE                                        
     D STUDY POPULATION SIZE : INFINITE     D STUDY UNIVERSE SIZES : INFINITE    INFINITE                                        
         D STUDY SAMPLE SIZE :     9          D STUDY SAMPLE SIZES :     3           8                                           
 ----------------------------------------------------------------------------------------------------------------------------------
                          VARIANCE COMPONENTS IN TERMS OF                            VARIANCE COMPONENTS IN TERMS OF
                G STUDY UNIVERSE (OF ADMISSIBLE OBSERVATIONS) SIZES             D STUDY UNIVERSE (OF GENERALIZATION) SIZES
             ---------------------------------------------------------- -----------------------------------------------------------
                                                VARIANCE COMPONENTS                                        VARIANCE COMPONENTS
               VARIANCE     FINITE   D STUDY      FOR MEAN SCORES         VARIANCE     FINITE   D STUDY      FOR MEAN SCORES
              COMPONENTS   UNIVERSE SAMPLING --------------------------  COMPONENTS   UNIVERSE SAMPLING ---------------------------
              FOR SINGLE     COR-     FRE-                   STANDARD    FOR SINGLE     COR-     FRE-                   STANDARD
 EFFECT      OBSERVATIONS  RECTIONS QUENCIES   ESTIMATES      ERRORS    OBSERVATIONS  RECTIONS QUENCIES   ESTIMATES      ERRORS
 ----------------------------------------------------------------------------------------------------------------------------------
 P              0.94907     1.0000        1     0.94907       0.48709      0.94907     1.0000        1     0.94907       0.48709   
 R          0.00000E+00     1.0000        3 0.00000E+00       0.00528  0.00000E+00     1.0000        3 0.00000E+00       0.00528   
 C              0.02778     1.0000        8     0.00347       0.00624      0.02778     1.0000        8     0.00347       0.00624   
 PR             0.14352     1.0000        3     0.04784       0.03057      0.14352     1.0000        3     0.04784       0.03057   
 PC             0.10185     1.0000        8     0.01273       0.00859      0.10185     1.0000        8     0.01273       0.00859   
 RC             0.03241     1.0000       24     0.00135       0.00154      0.03241     1.0000       24     0.00135       0.00154   
 PRC            0.17130     1.0000       24     0.00714       0.00238      0.17130     1.0000       24     0.00714       0.00238   
 ----------------------------------------------------------------------------------------------------------------------------------
            QFM = QUADRATIC FORM

 ----------------------------------------------------------------------------------------------------------------------------------


                                                    STANDARD
                                          STANDARD  ERROR OF
                                VARIANCE DEVIATION  VARIANCE

              UNIVERSE SCORE     0.94907   0.97420   0.48709
     EXPECTED OBSERVED SCORE     1.01678   1.00836   0.48489
            LOWER CASE DELTA     0.06771   0.26021   0.03181          GENERALIZABILITY COEFFICIENT =  0.93341  (14.01709)
            UPPER CASE DELTA     0.07253   0.26932   0.02925                                   PHI =  0.92900  (13.08511)
                        MEAN     0.11780   0.34322
 ----------------------------------------------------------------------------------------------------------------------------------
        NOTE:  SIGNAL/NOISE RATIOS ARE IN PARENTHESES
   GENOVA  VERSION 3.1                                                                                                PAGE      77
          D STUDY                             #3 -- p X R x C DESIGN -- R AND C RANDOM              

                                                   D STUDY DESIGN NUMBER 003-008                    


         VARIANCE - COVARIANCE MATRIX FOR ESTIMATED VARIANCE COMPONENTS (FOR MEAN SCORES) IN UNIVERSE OF GENERALIZATION (W)


                  P             R             C             PR            PC            RC            PRC                         

 P                0.2372592
 R                0.0001558     0.0000279
 C                0.0000219     0.0000095     0.0000389
 PR              -0.0014020    -0.0001038    -0.0000025     0.0009346
 PC              -0.0001967    -0.0000025    -0.0000082     0.0000226     0.0000738
 RC              -0.0000025    -0.0000063    -0.0000036     0.0000017     0.0000009     0.0000024
 PRC              0.0000226     0.0000017     0.0000009    -0.0000151    -0.0000085    -0.0000006     0.0000057
   GENOVA  VERSION 3.1                                                                                                PAGE      78
          D STUDY                             #3 -- p X R x C DESIGN -- R AND C RANDOM              

                                                   D STUDY DESIGN NUMBER 003-009                    

       OBJECT OF MEASUREMENT :      P                       FACETS :      R           C      
     G STUDY POPULATION SIZE : INFINITE     G STUDY UNIVERSE SIZES : INFINITE    INFINITE                                        
     D STUDY POPULATION SIZE : INFINITE     D STUDY UNIVERSE SIZES : INFINITE    INFINITE                                        
         D STUDY SAMPLE SIZE :     9          D STUDY SAMPLE SIZES :     3           9                                           
 ----------------------------------------------------------------------------------------------------------------------------------
                          VARIANCE COMPONENTS IN TERMS OF                            VARIANCE COMPONENTS IN TERMS OF
                G STUDY UNIVERSE (OF ADMISSIBLE OBSERVATIONS) SIZES             D STUDY UNIVERSE (OF GENERALIZATION) SIZES
             ---------------------------------------------------------- -----------------------------------------------------------
                                                VARIANCE COMPONENTS                                        VARIANCE COMPONENTS
               VARIANCE     FINITE   D STUDY      FOR MEAN SCORES         VARIANCE     FINITE   D STUDY      FOR MEAN SCORES
              COMPONENTS   UNIVERSE SAMPLING --------------------------  COMPONENTS   UNIVERSE SAMPLING ---------------------------
              FOR SINGLE     COR-     FRE-                   STANDARD    FOR SINGLE     COR-     FRE-                   STANDARD
 EFFECT      OBSERVATIONS  RECTIONS QUENCIES   ESTIMATES      ERRORS    OBSERVATIONS  RECTIONS QUENCIES   ESTIMATES      ERRORS
 ----------------------------------------------------------------------------------------------------------------------------------
 P              0.94907     1.0000        1     0.94907       0.48709      0.94907     1.0000        1     0.94907       0.48709   
 R          0.00000E+00     1.0000        3 0.00000E+00       0.00528  0.00000E+00     1.0000        3 0.00000E+00       0.00528   
 C              0.02778     1.0000        9     0.00309       0.00554      0.02778     1.0000        9     0.00309       0.00554   
 PR             0.14352     1.0000        3     0.04784       0.03057      0.14352     1.0000        3     0.04784       0.03057   
 PC             0.10185     1.0000        9     0.01132       0.00763      0.10185     1.0000        9     0.01132       0.00763   
 RC             0.03241     1.0000       27     0.00120       0.00137      0.03241     1.0000       27     0.00120       0.00137   
 PRC            0.17130     1.0000       27     0.00634       0.00211      0.17130     1.0000       27     0.00634       0.00211   
 ----------------------------------------------------------------------------------------------------------------------------------
            QFM = QUADRATIC FORM

 ----------------------------------------------------------------------------------------------------------------------------------


                                                    STANDARD
                                          STANDARD  ERROR OF
                                VARIANCE DEVIATION  VARIANCE

              UNIVERSE SCORE     0.94907   0.97420   0.48709
     EXPECTED OBSERVED SCORE     1.01457   1.00726   0.48492
            LOWER CASE DELTA     0.06550   0.25593   0.03158          GENERALIZABILITY COEFFICIENT =  0.93544  (14.48953)
            UPPER CASE DELTA     0.06979   0.26417   0.02892                                   PHI =  0.93150  (13.59951)
                        MEAN     0.11702   0.34208
 ----------------------------------------------------------------------------------------------------------------------------------
        NOTE:  SIGNAL/NOISE RATIOS ARE IN PARENTHESES
   GENOVA  VERSION 3.1                                                                                                PAGE      79
          D STUDY                             #3 -- p X R x C DESIGN -- R AND C RANDOM              

                                                   D STUDY DESIGN NUMBER 003-009                    


         VARIANCE - COVARIANCE MATRIX FOR ESTIMATED VARIANCE COMPONENTS (FOR MEAN SCORES) IN UNIVERSE OF GENERALIZATION (W)


                  P             R             C             PR            PC            RC            PRC                         

 P                0.2372592
 R                0.0001558     0.0000279
 C                0.0000194     0.0000084     0.0000307
 PR              -0.0014020    -0.0001038    -0.0000022     0.0009346
 PC              -0.0001749    -0.0000022    -0.0000065     0.0000201     0.0000583
 RC              -0.0000022    -0.0000056    -0.0000028     0.0000015     0.0000007     0.0000019
 PRC              0.0000201     0.0000015     0.0000007    -0.0000134    -0.0000067    -0.0000005     0.0000045
   GENOVA  VERSION 3.1                                                                                                PAGE      80
          D STUDY                             #3 -- p X R x C DESIGN -- R AND C RANDOM              

                                                   D STUDY DESIGN NUMBER 003-010                    

       OBJECT OF MEASUREMENT :      P                       FACETS :      R           C      
     G STUDY POPULATION SIZE : INFINITE     G STUDY UNIVERSE SIZES : INFINITE    INFINITE                                        
     D STUDY POPULATION SIZE : INFINITE     D STUDY UNIVERSE SIZES : INFINITE    INFINITE                                        
         D STUDY SAMPLE SIZE :     9          D STUDY SAMPLE SIZES :     3          10                                           
 ----------------------------------------------------------------------------------------------------------------------------------
                          VARIANCE COMPONENTS IN TERMS OF                            VARIANCE COMPONENTS IN TERMS OF
                G STUDY UNIVERSE (OF ADMISSIBLE OBSERVATIONS) SIZES             D STUDY UNIVERSE (OF GENERALIZATION) SIZES
             ---------------------------------------------------------- -----------------------------------------------------------
                                                VARIANCE COMPONENTS                                        VARIANCE COMPONENTS
               VARIANCE     FINITE   D STUDY      FOR MEAN SCORES         VARIANCE     FINITE   D STUDY      FOR MEAN SCORES
              COMPONENTS   UNIVERSE SAMPLING --------------------------  COMPONENTS   UNIVERSE SAMPLING ---------------------------
              FOR SINGLE     COR-     FRE-                   STANDARD    FOR SINGLE     COR-     FRE-                   STANDARD
 EFFECT      OBSERVATIONS  RECTIONS QUENCIES   ESTIMATES      ERRORS    OBSERVATIONS  RECTIONS QUENCIES   ESTIMATES      ERRORS
 ----------------------------------------------------------------------------------------------------------------------------------
 P              0.94907     1.0000        1     0.94907       0.48709      0.94907     1.0000        1     0.94907       0.48709   
 R          0.00000E+00     1.0000        3 0.00000E+00       0.00528  0.00000E+00     1.0000        3 0.00000E+00       0.00528   
 C              0.02778     1.0000       10     0.00278       0.00499      0.02778     1.0000       10     0.00278       0.00499   
 PR             0.14352     1.0000        3     0.04784       0.03057      0.14352     1.0000        3     0.04784       0.03057   
 PC             0.10185     1.0000       10     0.01019       0.00687      0.10185     1.0000       10     0.01019       0.00687   
 RC             0.03241     1.0000       30     0.00108       0.00123      0.03241     1.0000       30     0.00108       0.00123   
 PRC            0.17130     1.0000       30     0.00571       0.00190      0.17130     1.0000       30     0.00571       0.00190   
 ----------------------------------------------------------------------------------------------------------------------------------
            QFM = QUADRATIC FORM

 ----------------------------------------------------------------------------------------------------------------------------------


                                                    STANDARD
                                          STANDARD  ERROR OF
                                VARIANCE DEVIATION  VARIANCE

              UNIVERSE SCORE     0.94907   0.97420   0.48709
     EXPECTED OBSERVED SCORE     1.01281   1.00638   0.48494
            LOWER CASE DELTA     0.06373   0.25246   0.03141          GENERALIZABILITY COEFFICIENT =  0.93707  (14.89104)
            UPPER CASE DELTA     0.06759   0.25999   0.02867                                   PHI =  0.93352  (14.04110)
                        MEAN     0.11639   0.34116
 ----------------------------------------------------------------------------------------------------------------------------------
        NOTE:  SIGNAL/NOISE RATIOS ARE IN PARENTHESES
   GENOVA  VERSION 3.1                                                                                                PAGE      81
          D STUDY                             #3 -- p X R x C DESIGN -- R AND C RANDOM              

                                                   D STUDY DESIGN NUMBER 003-010                    


         VARIANCE - COVARIANCE MATRIX FOR ESTIMATED VARIANCE COMPONENTS (FOR MEAN SCORES) IN UNIVERSE OF GENERALIZATION (W)


                  P             R             C             PR            PC            RC            PRC                         

 P                0.2372592
 R                0.0001558     0.0000279
 C                0.0000175     0.0000076     0.0000249
 PR              -0.0014020    -0.0001038    -0.0000020     0.0009346
 PC              -0.0001574    -0.0000020    -0.0000052     0.0000181     0.0000472
 RC              -0.0000020    -0.0000050    -0.0000023     0.0000013     0.0000006     0.0000015
 PRC              0.0000181     0.0000013     0.0000006    -0.0000121    -0.0000054    -0.0000004     0.0000036
   GENOVA  VERSION 3.1                                                                                                PAGE      82
          D STUDY                             #3 -- p X R x C DESIGN -- R AND C RANDOM              

                                                   D STUDY DESIGN NUMBER 003-011                    

       OBJECT OF MEASUREMENT :      P                       FACETS :      R           C      
     G STUDY POPULATION SIZE : INFINITE     G STUDY UNIVERSE SIZES : INFINITE    INFINITE                                        
     D STUDY POPULATION SIZE : INFINITE     D STUDY UNIVERSE SIZES : INFINITE    INFINITE                                        
         D STUDY SAMPLE SIZE :     9          D STUDY SAMPLE SIZES :     3          11                                           
 ----------------------------------------------------------------------------------------------------------------------------------
                          VARIANCE COMPONENTS IN TERMS OF                            VARIANCE COMPONENTS IN TERMS OF
                G STUDY UNIVERSE (OF ADMISSIBLE OBSERVATIONS) SIZES             D STUDY UNIVERSE (OF GENERALIZATION) SIZES
             ---------------------------------------------------------- -----------------------------------------------------------
                                                VARIANCE COMPONENTS                                        VARIANCE COMPONENTS
               VARIANCE     FINITE   D STUDY      FOR MEAN SCORES         VARIANCE     FINITE   D STUDY      FOR MEAN SCORES
              COMPONENTS   UNIVERSE SAMPLING --------------------------  COMPONENTS   UNIVERSE SAMPLING ---------------------------
              FOR SINGLE     COR-     FRE-                   STANDARD    FOR SINGLE     COR-     FRE-                   STANDARD
 EFFECT      OBSERVATIONS  RECTIONS QUENCIES   ESTIMATES      ERRORS    OBSERVATIONS  RECTIONS QUENCIES   ESTIMATES      ERRORS
 ----------------------------------------------------------------------------------------------------------------------------------
 P              0.94907     1.0000        1     0.94907       0.48709      0.94907     1.0000        1     0.94907       0.48709   
 R          0.00000E+00     1.0000        3 0.00000E+00       0.00528  0.00000E+00     1.0000        3 0.00000E+00       0.00528   
 C              0.02778     1.0000       11     0.00253       0.00454      0.02778     1.0000       11     0.00253       0.00454   
 PR             0.14352     1.0000        3     0.04784       0.03057      0.14352     1.0000        3     0.04784       0.03057   
 PC             0.10185     1.0000       11     0.00926       0.00625      0.10185     1.0000       11     0.00926       0.00625   
 RC             0.03241     1.0000       33     0.00098       0.00112      0.03241     1.0000       33     0.00098       0.00112   
 PRC            0.17130     1.0000       33     0.00519       0.00173      0.17130     1.0000       33     0.00519       0.00173   
 ----------------------------------------------------------------------------------------------------------------------------------
            QFM = QUADRATIC FORM

 ----------------------------------------------------------------------------------------------------------------------------------


                                                    STANDARD
                                          STANDARD  ERROR OF
                                VARIANCE DEVIATION  VARIANCE

              UNIVERSE SCORE     0.94907   0.97420   0.48709
     EXPECTED OBSERVED SCORE     1.01136   1.00567   0.48495
            LOWER CASE DELTA     0.06229   0.24958   0.03128          GENERALIZABILITY COEFFICIENT =  0.93841  (15.23649)
            UPPER CASE DELTA     0.06580   0.25651   0.02849                                   PHI =  0.93517  (14.42431)
                        MEAN     0.11588   0.34041
 ----------------------------------------------------------------------------------------------------------------------------------
        NOTE:  SIGNAL/NOISE RATIOS ARE IN PARENTHESES
   GENOVA  VERSION 3.1                                                                                                PAGE      83
          D STUDY                             #3 -- p X R x C DESIGN -- R AND C RANDOM              

                                                   D STUDY DESIGN NUMBER 003-011                    


         VARIANCE - COVARIANCE MATRIX FOR ESTIMATED VARIANCE COMPONENTS (FOR MEAN SCORES) IN UNIVERSE OF GENERALIZATION (W)


                  P             R             C             PR            PC            RC            PRC                         

 P                0.2372592
 R                0.0001558     0.0000279
 C                0.0000159     0.0000069     0.0000206
 PR              -0.0014020    -0.0001038    -0.0000018     0.0009346
 PC              -0.0001431    -0.0000018    -0.0000043     0.0000165     0.0000390
 RC              -0.0000018    -0.0000046    -0.0000019     0.0000012     0.0000005     0.0000013
 PRC              0.0000165     0.0000012     0.0000005    -0.0000110    -0.0000045    -0.0000003     0.0000030
   GENOVA  VERSION 3.1                                                                                                PAGE      84
          D STUDY                             #3 -- p X R x C DESIGN -- R AND C RANDOM              

                                                   D STUDY DESIGN NUMBER 003-012                    

       OBJECT OF MEASUREMENT :      P                       FACETS :      R           C      
     G STUDY POPULATION SIZE : INFINITE     G STUDY UNIVERSE SIZES : INFINITE    INFINITE                                        
     D STUDY POPULATION SIZE : INFINITE     D STUDY UNIVERSE SIZES : INFINITE    INFINITE                                        
         D STUDY SAMPLE SIZE :     9          D STUDY SAMPLE SIZES :     3          12                                           
 ----------------------------------------------------------------------------------------------------------------------------------
                          VARIANCE COMPONENTS IN TERMS OF                            VARIANCE COMPONENTS IN TERMS OF
                G STUDY UNIVERSE (OF ADMISSIBLE OBSERVATIONS) SIZES             D STUDY UNIVERSE (OF GENERALIZATION) SIZES
             ---------------------------------------------------------- -----------------------------------------------------------
                                                VARIANCE COMPONENTS                                        VARIANCE COMPONENTS
               VARIANCE     FINITE   D STUDY      FOR MEAN SCORES         VARIANCE     FINITE   D STUDY      FOR MEAN SCORES
              COMPONENTS   UNIVERSE SAMPLING --------------------------  COMPONENTS   UNIVERSE SAMPLING ---------------------------
              FOR SINGLE     COR-     FRE-                   STANDARD    FOR SINGLE     COR-     FRE-                   STANDARD
 EFFECT      OBSERVATIONS  RECTIONS QUENCIES   ESTIMATES      ERRORS    OBSERVATIONS  RECTIONS QUENCIES   ESTIMATES      ERRORS
 ----------------------------------------------------------------------------------------------------------------------------------
 P              0.94907     1.0000        1     0.94907       0.48709      0.94907     1.0000        1     0.94907       0.48709   
 R          0.00000E+00     1.0000        3 0.00000E+00       0.00528  0.00000E+00     1.0000        3 0.00000E+00       0.00528   
 C              0.02778     1.0000       12     0.00231       0.00416      0.02778     1.0000       12     0.00231       0.00416   
 PR             0.14352     1.0000        3     0.04784       0.03057      0.14352     1.0000        3     0.04784       0.03057   
 PC             0.10185     1.0000       12     0.00849       0.00573      0.10185     1.0000       12     0.00849       0.00573   
 RC             0.03241     1.0000       36     0.00090       0.00103      0.03241     1.0000       36     0.00090       0.00103   
 PRC            0.17130     1.0000       36     0.00476       0.00159      0.17130     1.0000       36     0.00476       0.00159   
 ----------------------------------------------------------------------------------------------------------------------------------
            QFM = QUADRATIC FORM

 ----------------------------------------------------------------------------------------------------------------------------------


                                                    STANDARD
                                          STANDARD  ERROR OF
                                VARIANCE DEVIATION  VARIANCE

              UNIVERSE SCORE     0.94907   0.97420   0.48709
     EXPECTED OBSERVED SCORE     1.01016   1.00507   0.48497
            LOWER CASE DELTA     0.06109   0.24715   0.03118          GENERALIZABILITY COEFFICIENT =  0.93953  (15.53684)
            UPPER CASE DELTA     0.06430   0.25358   0.02835                                   PHI =  0.93655  (14.76000)
                        MEAN     0.11545   0.33979
 ----------------------------------------------------------------------------------------------------------------------------------
        NOTE:  SIGNAL/NOISE RATIOS ARE IN PARENTHESES
   GENOVA  VERSION 3.1                                                                                                PAGE      85
          D STUDY                             #3 -- p X R x C DESIGN -- R AND C RANDOM              

                                                   D STUDY DESIGN NUMBER 003-012                    


         VARIANCE - COVARIANCE MATRIX FOR ESTIMATED VARIANCE COMPONENTS (FOR MEAN SCORES) IN UNIVERSE OF GENERALIZATION (W)


                  P             R             C             PR            PC            RC            PRC                         

 P                0.2372592
 R                0.0001558     0.0000279
 C                0.0000146     0.0000063     0.0000173
 PR              -0.0014020    -0.0001038    -0.0000017     0.0009346
 PC              -0.0001311    -0.0000017    -0.0000036     0.0000151     0.0000328
 RC              -0.0000017    -0.0000042    -0.0000016     0.0000011     0.0000004     0.0000011
 PRC              0.0000151     0.0000011     0.0000004    -0.0000101    -0.0000038    -0.0000003     0.0000025
   GENOVA  VERSION 3.1                                                                                                PAGE      86
          D STUDY                             #3 -- p X R x C DESIGN -- R AND C RANDOM              


                              SUMMARY OF D STUDY RESULTS FOR SET OF CONTROL CARDS NO. 003

 ---------------------------------------------------------------------------------------------------------------------------------
                                                                          V A R I A N C E S
                            SAMPLE SIZES               --------------------------------------------------------
 D STUDY        -------------------------------------                 EXPECTED     LOWER     UPPER
  DESIGN  INDEX=    $P     R     C                       UNIVERSE     OBSERVED      CASE      CASE               GEN.
    NO    UNIV.=  INF.  INF.  INF.                         SCORE        SCORE      DELTA     DELTA     MEAN      COEF.      PHI
 ---------------------------------------------------------------------------------------------------------------------------------
 003-001             9     3     1                        0.94907      1.15586   0.20679   0.24537   0.16701   0.82109   0.79457
 003-002             9     3     2                        0.94907      1.07639   0.12731   0.14660   0.13889   0.88172   0.86620
 003-003             9     3     3                        0.94907      1.04990   0.10082   0.11368   0.12952   0.90397   0.89303
 003-004             9     3     4                        0.94907      1.03665   0.08758   0.09722   0.12483   0.91552   0.90708
 003-005             9     3     5                        0.94907      1.02870   0.07963   0.08735   0.12202   0.92259   0.91572
 003-006             9     3     6                        0.94907      1.02341   0.07433   0.08076   0.12014   0.92737   0.92158
 003-007             9     3     7                        0.94907      1.01962   0.07055   0.07606   0.11880   0.93081   0.92581
 003-008             9     3     8                        0.94907      1.01678   0.06771   0.07253   0.11780   0.93341   0.92900
 003-009             9     3     9                        0.94907      1.01457   0.06550   0.06979   0.11702   0.93544   0.93150
 003-010             9     3    10                        0.94907      1.01281   0.06373   0.06759   0.11639   0.93707   0.93352
 003-011             9     3    11                        0.94907      1.01136   0.06229   0.06580   0.11588   0.93841   0.93517
 003-012             9     3    12                        0.94907      1.01016   0.06109   0.06430   0.11545   0.93953   0.93655
   GENOVA  VERSION 3.1                                                                                                PAGE      87
                                                     CONTROL CARD INPUT LISTING


   COLUMN   11111111112222222222333333333344444444445555555555666666666677777777778
   12345678901234567890123456789012345678901234567890123456789012345678901234567890
   COMMENT       FOURTH SET OF D STUDY CONTROL CARDS                               
   DSTUDY        #4 -- p X R X C DESIGN -- R FIXED AND C RANDOM                    
   DEFFECT       $ P                                                               
   DEFFECT         R 1 / 2                                                         
   DEFFECT         C 1 2 3 4 5 6 7 8 9 10 11 12                                    
   ENDDSTUDY                                                                       
   GENOVA  VERSION 3.1                                                                                                PAGE      88
          D STUDY                          #4 -- p X R X C DESIGN -- R FIXED AND C RANDOM           

                                                   D STUDY DESIGN NUMBER 004-001                    

       OBJECT OF MEASUREMENT :      P                       FACETS :      R           C      
     G STUDY POPULATION SIZE : INFINITE     G STUDY UNIVERSE SIZES : INFINITE    INFINITE                                        
     D STUDY POPULATION SIZE : INFINITE     D STUDY UNIVERSE SIZES :     2       INFINITE                                        
         D STUDY SAMPLE SIZE :     9          D STUDY SAMPLE SIZES :     1           1                                           
 ----------------------------------------------------------------------------------------------------------------------------------
                          VARIANCE COMPONENTS IN TERMS OF                            VARIANCE COMPONENTS IN TERMS OF
                G STUDY UNIVERSE (OF ADMISSIBLE OBSERVATIONS) SIZES             D STUDY UNIVERSE (OF GENERALIZATION) SIZES
             ---------------------------------------------------------- -----------------------------------------------------------
                                                VARIANCE COMPONENTS                                        VARIANCE COMPONENTS
               VARIANCE     FINITE   D STUDY      FOR MEAN SCORES         VARIANCE     FINITE   D STUDY      FOR MEAN SCORES
              COMPONENTS   UNIVERSE SAMPLING --------------------------  COMPONENTS   UNIVERSE SAMPLING ---------------------------
              FOR SINGLE     COR-     FRE-                   STANDARD    FOR SINGLE     COR-     FRE-                   STANDARD
 EFFECT      OBSERVATIONS  RECTIONS QUENCIES   ESTIMATES      ERRORS    OBSERVATIONS  RECTIONS QUENCIES   ESTIMATES      ERRORS
 ----------------------------------------------------------------------------------------------------------------------------------
 P              0.94907     1.0000        1     0.94907       0.48709      1.02083     1.0000        1     1.02083       0.48493   
 R          0.00000E+00     1.0000        1 0.00000E+00       0.01585  0.00000E+00     0.5000        1 0.00000E+00       0.00792   
 C              0.02778     1.0000        1     0.02778       0.04990      0.04398     1.0000        1     0.04398       0.04635   
 PR             0.14352     1.0000        1     0.14352       0.09172      0.14352     0.5000        1     0.07176       0.04586   
 PC             0.10185     1.0000        1     0.10185       0.06871      0.18750     1.0000        1     0.18750       0.06250   
 RC             0.03241     1.0000        1     0.03241       0.03692      0.03241     0.5000        1     0.01620       0.01846   
 PRC            0.17130     1.0000        1     0.17130       0.05710      0.17130     0.5000        1     0.08565       0.02855   
 ----------------------------------------------------------------------------------------------------------------------------------
            QFM = QUADRATIC FORM

 ----------------------------------------------------------------------------------------------------------------------------------


                                                    STANDARD
                                          STANDARD  ERROR OF
                                VARIANCE DEVIATION  VARIANCE

              UNIVERSE SCORE     1.02083   1.01036   0.48493
     EXPECTED OBSERVED SCORE     1.36574   1.16865   0.48871
            LOWER CASE DELTA     0.34491   0.58729   0.07925          GENERALIZABILITY COEFFICIENT =  0.74746  ( 2.95973)
            UPPER CASE DELTA     0.40509   0.63647   0.08491                                   PHI =  0.71591  ( 2.52000)
                        MEAN     0.21193   0.46036
 ----------------------------------------------------------------------------------------------------------------------------------
        NOTE:  SIGNAL/NOISE RATIOS ARE IN PARENTHESES
   GENOVA  VERSION 3.1                                                                                                PAGE      89
          D STUDY                          #4 -- p X R X C DESIGN -- R FIXED AND C RANDOM           

                                                   D STUDY DESIGN NUMBER 004-001                    


         VARIANCE - COVARIANCE MATRIX FOR ESTIMATED VARIANCE COMPONENTS (FOR MEAN SCORES) IN UNIVERSE OF GENERALIZATION (W)


                  P             R             C             PR            PC            RC            PRC                         

 P                0.2351562
 R                0.0000000     0.0000628
 C                0.0001447     0.0000000     0.0021487
 PR               0.0000000    -0.0002337     0.0000000     0.0021029
 PC              -0.0013021     0.0000000    -0.0004340     0.0000000     0.0039063
 RC               0.0000000    -0.0001136     0.0000000     0.0000302     0.0000000     0.0003408
 PRC              0.0000000     0.0000302     0.0000000    -0.0002717     0.0000000    -0.0000906     0.0008151
   GENOVA  VERSION 3.1                                                                                                PAGE      90
          D STUDY                          #4 -- p X R X C DESIGN -- R FIXED AND C RANDOM           

                                                   D STUDY DESIGN NUMBER 004-002                    

       OBJECT OF MEASUREMENT :      P                       FACETS :      R           C      
     G STUDY POPULATION SIZE : INFINITE     G STUDY UNIVERSE SIZES : INFINITE    INFINITE                                        
     D STUDY POPULATION SIZE : INFINITE     D STUDY UNIVERSE SIZES :     2       INFINITE                                        
         D STUDY SAMPLE SIZE :     9          D STUDY SAMPLE SIZES :     1           2                                           
 ----------------------------------------------------------------------------------------------------------------------------------
                          VARIANCE COMPONENTS IN TERMS OF                            VARIANCE COMPONENTS IN TERMS OF
                G STUDY UNIVERSE (OF ADMISSIBLE OBSERVATIONS) SIZES             D STUDY UNIVERSE (OF GENERALIZATION) SIZES
             ---------------------------------------------------------- -----------------------------------------------------------
                                                VARIANCE COMPONENTS                                        VARIANCE COMPONENTS
               VARIANCE     FINITE   D STUDY      FOR MEAN SCORES         VARIANCE     FINITE   D STUDY      FOR MEAN SCORES
              COMPONENTS   UNIVERSE SAMPLING --------------------------  COMPONENTS   UNIVERSE SAMPLING ---------------------------
              FOR SINGLE     COR-     FRE-                   STANDARD    FOR SINGLE     COR-     FRE-                   STANDARD
 EFFECT      OBSERVATIONS  RECTIONS QUENCIES   ESTIMATES      ERRORS    OBSERVATIONS  RECTIONS QUENCIES   ESTIMATES      ERRORS
 ----------------------------------------------------------------------------------------------------------------------------------
 P              0.94907     1.0000        1     0.94907       0.48709      1.02083     1.0000        1     1.02083       0.48493   
 R          0.00000E+00     1.0000        1 0.00000E+00       0.01585  0.00000E+00     0.5000        1 0.00000E+00       0.00792   
 C              0.02778     1.0000        2     0.01389       0.02495      0.04398     1.0000        2     0.02199       0.02318   
 PR             0.14352     1.0000        1     0.14352       0.09172      0.14352     0.5000        1     0.07176       0.04586   
 PC             0.10185     1.0000        2     0.05093       0.03436      0.18750     1.0000        2     0.09375       0.03125   
 RC             0.03241     1.0000        2     0.01620       0.01846      0.03241     0.5000        2     0.00810       0.00923   
 PRC            0.17130     1.0000        2     0.08565       0.02855      0.17130     0.5000        2     0.04282       0.01427   
 ----------------------------------------------------------------------------------------------------------------------------------
            QFM = QUADRATIC FORM

 ----------------------------------------------------------------------------------------------------------------------------------


                                                    STANDARD
                                          STANDARD  ERROR OF
                                VARIANCE DEVIATION  VARIANCE

              UNIVERSE SCORE     1.02083   1.01036   0.48493
     EXPECTED OBSERVED SCORE     1.22917   1.10868   0.48669
            LOWER CASE DELTA     0.20833   0.45644   0.05488          GENERALIZABILITY COEFFICIENT =  0.83051  ( 4.90000)
            UPPER CASE DELTA     0.23843   0.48829   0.05398                                   PHI =  0.81066  ( 4.28155)
                        MEAN     0.16667   0.40825
 ----------------------------------------------------------------------------------------------------------------------------------
        NOTE:  SIGNAL/NOISE RATIOS ARE IN PARENTHESES
   GENOVA  VERSION 3.1                                                                                                PAGE      91
          D STUDY                          #4 -- p X R X C DESIGN -- R FIXED AND C RANDOM           

                                                   D STUDY DESIGN NUMBER 004-002                    


         VARIANCE - COVARIANCE MATRIX FOR ESTIMATED VARIANCE COMPONENTS (FOR MEAN SCORES) IN UNIVERSE OF GENERALIZATION (W)


                  P             R             C             PR            PC            RC            PRC                         

 P                0.2351562
 R                0.0000000     0.0000628
 C                0.0000723     0.0000000     0.0005372
 PR               0.0000000    -0.0002337     0.0000000     0.0021029
 PC              -0.0006510     0.0000000    -0.0001085     0.0000000     0.0009766
 RC               0.0000000    -0.0000568     0.0000000     0.0000151     0.0000000     0.0000852
 PRC              0.0000000     0.0000151     0.0000000    -0.0001358     0.0000000    -0.0000226     0.0002038
   GENOVA  VERSION 3.1                                                                                                PAGE      92
          D STUDY                          #4 -- p X R X C DESIGN -- R FIXED AND C RANDOM           

                                                   D STUDY DESIGN NUMBER 004-003                    

       OBJECT OF MEASUREMENT :      P                       FACETS :      R           C      
     G STUDY POPULATION SIZE : INFINITE     G STUDY UNIVERSE SIZES : INFINITE    INFINITE                                        
     D STUDY POPULATION SIZE : INFINITE     D STUDY UNIVERSE SIZES :     2       INFINITE                                        
         D STUDY SAMPLE SIZE :     9          D STUDY SAMPLE SIZES :     1           3                                           
 ----------------------------------------------------------------------------------------------------------------------------------
                          VARIANCE COMPONENTS IN TERMS OF                            VARIANCE COMPONENTS IN TERMS OF
                G STUDY UNIVERSE (OF ADMISSIBLE OBSERVATIONS) SIZES             D STUDY UNIVERSE (OF GENERALIZATION) SIZES
             ---------------------------------------------------------- -----------------------------------------------------------
                                                VARIANCE COMPONENTS                                        VARIANCE COMPONENTS
               VARIANCE     FINITE   D STUDY      FOR MEAN SCORES         VARIANCE     FINITE   D STUDY      FOR MEAN SCORES
              COMPONENTS   UNIVERSE SAMPLING --------------------------  COMPONENTS   UNIVERSE SAMPLING ---------------------------
              FOR SINGLE     COR-     FRE-                   STANDARD    FOR SINGLE     COR-     FRE-                   STANDARD
 EFFECT      OBSERVATIONS  RECTIONS QUENCIES   ESTIMATES      ERRORS    OBSERVATIONS  RECTIONS QUENCIES   ESTIMATES      ERRORS
 ----------------------------------------------------------------------------------------------------------------------------------
 P              0.94907     1.0000        1     0.94907       0.48709      1.02083     1.0000        1     1.02083       0.48493   
 R          0.00000E+00     1.0000        1 0.00000E+00       0.01585  0.00000E+00     0.5000        1 0.00000E+00       0.00792   
 C              0.02778     1.0000        3     0.00926       0.01663      0.04398     1.0000        3     0.01466       0.01545   
 PR             0.14352     1.0000        1     0.14352       0.09172      0.14352     0.5000        1     0.07176       0.04586   
 PC             0.10185     1.0000        3     0.03395       0.02290      0.18750     1.0000        3     0.06250       0.02083   
 RC             0.03241     1.0000        3     0.01080       0.01231      0.03241     0.5000        3     0.00540       0.00615   
 PRC            0.17130     1.0000        3     0.05710       0.01903      0.17130     0.5000        3     0.02855       0.00952   
 ----------------------------------------------------------------------------------------------------------------------------------
            QFM = QUADRATIC FORM

 ----------------------------------------------------------------------------------------------------------------------------------


                                                    STANDARD
                                          STANDARD  ERROR OF
                                VARIANCE DEVIATION  VARIANCE

              UNIVERSE SCORE     1.02083   1.01036   0.48493
     EXPECTED OBSERVED SCORE     1.18364   1.08795   0.48655
            LOWER CASE DELTA     0.16281   0.40350   0.04946          GENERALIZABILITY COEFFICIENT =  0.86245  ( 6.27014)
            UPPER CASE DELTA     0.18287   0.42763   0.04654                                   PHI =  0.84808  ( 5.58228)
                        MEAN     0.15158   0.38933
 ----------------------------------------------------------------------------------------------------------------------------------
        NOTE:  SIGNAL/NOISE RATIOS ARE IN PARENTHESES
   GENOVA  VERSION 3.1                                                                                                PAGE      93
          D STUDY                          #4 -- p X R X C DESIGN -- R FIXED AND C RANDOM           

                                                   D STUDY DESIGN NUMBER 004-003                    


         VARIANCE - COVARIANCE MATRIX FOR ESTIMATED VARIANCE COMPONENTS (FOR MEAN SCORES) IN UNIVERSE OF GENERALIZATION (W)


                  P             R             C             PR            PC            RC            PRC                         

 P                0.2351562
 R                0.0000000     0.0000628
 C                0.0000482     0.0000000     0.0002387
 PR               0.0000000    -0.0002337     0.0000000     0.0021029
 PC              -0.0004340     0.0000000    -0.0000482     0.0000000     0.0004340
 RC               0.0000000    -0.0000379     0.0000000     0.0000101     0.0000000     0.0000379
 PRC              0.0000000     0.0000101     0.0000000    -0.0000906     0.0000000    -0.0000101     0.0000906
   GENOVA  VERSION 3.1                                                                                                PAGE      94
          D STUDY                          #4 -- p X R X C DESIGN -- R FIXED AND C RANDOM           

                                                   D STUDY DESIGN NUMBER 004-004                    

       OBJECT OF MEASUREMENT :      P                       FACETS :      R           C      
     G STUDY POPULATION SIZE : INFINITE     G STUDY UNIVERSE SIZES : INFINITE    INFINITE                                        
     D STUDY POPULATION SIZE : INFINITE     D STUDY UNIVERSE SIZES :     2       INFINITE                                        
         D STUDY SAMPLE SIZE :     9          D STUDY SAMPLE SIZES :     1           4                                           
 ----------------------------------------------------------------------------------------------------------------------------------
                          VARIANCE COMPONENTS IN TERMS OF                            VARIANCE COMPONENTS IN TERMS OF
                G STUDY UNIVERSE (OF ADMISSIBLE OBSERVATIONS) SIZES             D STUDY UNIVERSE (OF GENERALIZATION) SIZES
             ---------------------------------------------------------- -----------------------------------------------------------
                                                VARIANCE COMPONENTS                                        VARIANCE COMPONENTS
               VARIANCE     FINITE   D STUDY      FOR MEAN SCORES         VARIANCE     FINITE   D STUDY      FOR MEAN SCORES
              COMPONENTS   UNIVERSE SAMPLING --------------------------  COMPONENTS   UNIVERSE SAMPLING ---------------------------
              FOR SINGLE     COR-     FRE-                   STANDARD    FOR SINGLE     COR-     FRE-                   STANDARD
 EFFECT      OBSERVATIONS  RECTIONS QUENCIES   ESTIMATES      ERRORS    OBSERVATIONS  RECTIONS QUENCIES   ESTIMATES      ERRORS
 ----------------------------------------------------------------------------------------------------------------------------------
 P              0.94907     1.0000        1     0.94907       0.48709      1.02083     1.0000        1     1.02083       0.48493   
 R          0.00000E+00     1.0000        1 0.00000E+00       0.01585  0.00000E+00     0.5000        1 0.00000E+00       0.00792   
 C              0.02778     1.0000        4     0.00694       0.01247      0.04398     1.0000        4     0.01100       0.01159   
 PR             0.14352     1.0000        1     0.14352       0.09172      0.14352     0.5000        1     0.07176       0.04586   
 PC             0.10185     1.0000        4     0.02546       0.01718      0.18750     1.0000        4     0.04688       0.01563   
 RC             0.03241     1.0000        4     0.00810       0.00923      0.03241     0.5000        4     0.00405       0.00462   
 PRC            0.17130     1.0000        4     0.04282       0.01427      0.17130     0.5000        4     0.02141       0.00714   
 ----------------------------------------------------------------------------------------------------------------------------------
            QFM = QUADRATIC FORM

 ----------------------------------------------------------------------------------------------------------------------------------


                                                    STANDARD
                                          STANDARD  ERROR OF
                                VARIANCE DEVIATION  VARIANCE

              UNIVERSE SCORE     1.02083   1.01036   0.48493
     EXPECTED OBSERVED SCORE     1.16088   1.07744   0.48659
            LOWER CASE DELTA     0.14005   0.37423   0.04756          GENERALIZABILITY COEFFICIENT =  0.87936  ( 7.28926)
            UPPER CASE DELTA     0.15509   0.39382   0.04383                                   PHI =  0.86811  ( 6.58209)
                        MEAN     0.14403   0.37952
 ----------------------------------------------------------------------------------------------------------------------------------
        NOTE:  SIGNAL/NOISE RATIOS ARE IN PARENTHESES
   GENOVA  VERSION 3.1                                                                                                PAGE      95
          D STUDY                          #4 -- p X R X C DESIGN -- R FIXED AND C RANDOM           

                                                   D STUDY DESIGN NUMBER 004-004                    


         VARIANCE - COVARIANCE MATRIX FOR ESTIMATED VARIANCE COMPONENTS (FOR MEAN SCORES) IN UNIVERSE OF GENERALIZATION (W)


                  P             R             C             PR            PC            RC            PRC                         

 P                0.2351562
 R                0.0000000     0.0000628
 C                0.0000362     0.0000000     0.0001343
 PR               0.0000000    -0.0002337     0.0000000     0.0021029
 PC              -0.0003255     0.0000000    -0.0000271     0.0000000     0.0002441
 RC               0.0000000    -0.0000284     0.0000000     0.0000075     0.0000000     0.0000213
 PRC              0.0000000     0.0000075     0.0000000    -0.0000679     0.0000000    -0.0000057     0.0000509
   GENOVA  VERSION 3.1                                                                                                PAGE      96
          D STUDY                          #4 -- p X R X C DESIGN -- R FIXED AND C RANDOM           

                                                   D STUDY DESIGN NUMBER 004-005                    

       OBJECT OF MEASUREMENT :      P                       FACETS :      R           C      
     G STUDY POPULATION SIZE : INFINITE     G STUDY UNIVERSE SIZES : INFINITE    INFINITE                                        
     D STUDY POPULATION SIZE : INFINITE     D STUDY UNIVERSE SIZES :     2       INFINITE                                        
         D STUDY SAMPLE SIZE :     9          D STUDY SAMPLE SIZES :     1           5                                           
 ----------------------------------------------------------------------------------------------------------------------------------
                          VARIANCE COMPONENTS IN TERMS OF                            VARIANCE COMPONENTS IN TERMS OF
                G STUDY UNIVERSE (OF ADMISSIBLE OBSERVATIONS) SIZES             D STUDY UNIVERSE (OF GENERALIZATION) SIZES
             ---------------------------------------------------------- -----------------------------------------------------------
                                                VARIANCE COMPONENTS                                        VARIANCE COMPONENTS
               VARIANCE     FINITE   D STUDY      FOR MEAN SCORES         VARIANCE     FINITE   D STUDY      FOR MEAN SCORES
              COMPONENTS   UNIVERSE SAMPLING --------------------------  COMPONENTS   UNIVERSE SAMPLING ---------------------------
              FOR SINGLE     COR-     FRE-                   STANDARD    FOR SINGLE     COR-     FRE-                   STANDARD
 EFFECT      OBSERVATIONS  RECTIONS QUENCIES   ESTIMATES      ERRORS    OBSERVATIONS  RECTIONS QUENCIES   ESTIMATES      ERRORS
 ----------------------------------------------------------------------------------------------------------------------------------
 P              0.94907     1.0000        1     0.94907       0.48709      1.02083     1.0000        1     1.02083       0.48493   
 R          0.00000E+00     1.0000        1 0.00000E+00       0.01585  0.00000E+00     0.5000        1 0.00000E+00       0.00792   
 C              0.02778     1.0000        5     0.00556       0.00998      0.04398     1.0000        5     0.00880       0.00927   
 PR             0.14352     1.0000        1     0.14352       0.09172      0.14352     0.5000        1     0.07176       0.04586   
 PC             0.10185     1.0000        5     0.02037       0.01374      0.18750     1.0000        5     0.03750       0.01250   
 RC             0.03241     1.0000        5     0.00648       0.00738      0.03241     0.5000        5     0.00324       0.00369   
 PRC            0.17130     1.0000        5     0.03426       0.01142      0.17130     0.5000        5     0.01713       0.00571   
 ----------------------------------------------------------------------------------------------------------------------------------
            QFM = QUADRATIC FORM

 ----------------------------------------------------------------------------------------------------------------------------------


                                                    STANDARD
                                          STANDARD  ERROR OF
                                VARIANCE DEVIATION  VARIANCE

              UNIVERSE SCORE     1.02083   1.01036   0.48493
     EXPECTED OBSERVED SCORE     1.14722   1.07108   0.48664
            LOWER CASE DELTA     0.12639   0.35551   0.04672          GENERALIZABILITY COEFFICIENT =  0.88983  ( 8.07692)
            UPPER CASE DELTA     0.13843   0.37206   0.04260                                   PHI =  0.88059  ( 7.37458)
                        MEAN     0.13951   0.37351
 ----------------------------------------------------------------------------------------------------------------------------------
        NOTE:  SIGNAL/NOISE RATIOS ARE IN PARENTHESES
   GENOVA  VERSION 3.1                                                                                                PAGE      97
          D STUDY                          #4 -- p X R X C DESIGN -- R FIXED AND C RANDOM           

                                                   D STUDY DESIGN NUMBER 004-005                    


         VARIANCE - COVARIANCE MATRIX FOR ESTIMATED VARIANCE COMPONENTS (FOR MEAN SCORES) IN UNIVERSE OF GENERALIZATION (W)


                  P             R             C             PR            PC            RC            PRC                         

 P                0.2351562
 R                0.0000000     0.0000628
 C                0.0000289     0.0000000     0.0000859
 PR               0.0000000    -0.0002337     0.0000000     0.0021029
 PC              -0.0002604     0.0000000    -0.0000174     0.0000000     0.0001563
 RC               0.0000000    -0.0000227     0.0000000     0.0000060     0.0000000     0.0000136
 PRC              0.0000000     0.0000060     0.0000000    -0.0000543     0.0000000    -0.0000036     0.0000326
   GENOVA  VERSION 3.1                                                                                                PAGE      98
          D STUDY                          #4 -- p X R X C DESIGN -- R FIXED AND C RANDOM           

                                                   D STUDY DESIGN NUMBER 004-006                    

       OBJECT OF MEASUREMENT :      P                       FACETS :      R           C      
     G STUDY POPULATION SIZE : INFINITE     G STUDY UNIVERSE SIZES : INFINITE    INFINITE                                        
     D STUDY POPULATION SIZE : INFINITE     D STUDY UNIVERSE SIZES :     2       INFINITE                                        
         D STUDY SAMPLE SIZE :     9          D STUDY SAMPLE SIZES :     1           6                                           
 ----------------------------------------------------------------------------------------------------------------------------------
                          VARIANCE COMPONENTS IN TERMS OF                            VARIANCE COMPONENTS IN TERMS OF
                G STUDY UNIVERSE (OF ADMISSIBLE OBSERVATIONS) SIZES             D STUDY UNIVERSE (OF GENERALIZATION) SIZES
             ---------------------------------------------------------- -----------------------------------------------------------
                                                VARIANCE COMPONENTS                                        VARIANCE COMPONENTS
               VARIANCE     FINITE   D STUDY      FOR MEAN SCORES         VARIANCE     FINITE   D STUDY      FOR MEAN SCORES
              COMPONENTS   UNIVERSE SAMPLING --------------------------  COMPONENTS   UNIVERSE SAMPLING ---------------------------
              FOR SINGLE     COR-     FRE-                   STANDARD    FOR SINGLE     COR-     FRE-                   STANDARD
 EFFECT      OBSERVATIONS  RECTIONS QUENCIES   ESTIMATES      ERRORS    OBSERVATIONS  RECTIONS QUENCIES   ESTIMATES      ERRORS
 ----------------------------------------------------------------------------------------------------------------------------------
 P              0.94907     1.0000        1     0.94907       0.48709      1.02083     1.0000        1     1.02083       0.48493   
 R          0.00000E+00     1.0000        1 0.00000E+00       0.01585  0.00000E+00     0.5000        1 0.00000E+00       0.00792   
 C              0.02778     1.0000        6     0.00463       0.00832      0.04398     1.0000        6     0.00733       0.00773   
 PR             0.14352     1.0000        1     0.14352       0.09172      0.14352     0.5000        1     0.07176       0.04586   
 PC             0.10185     1.0000        6     0.01698       0.01145      0.18750     1.0000        6     0.03125       0.01042   
 RC             0.03241     1.0000        6     0.00540       0.00615      0.03241     0.5000        6     0.00270       0.00308   
 PRC            0.17130     1.0000        6     0.02855       0.00952      0.17130     0.5000        6     0.01427       0.00476   
 ----------------------------------------------------------------------------------------------------------------------------------
            QFM = QUADRATIC FORM

 ----------------------------------------------------------------------------------------------------------------------------------


                                                    STANDARD
                                          STANDARD  ERROR OF
                                VARIANCE DEVIATION  VARIANCE

              UNIVERSE SCORE     1.02083   1.01036   0.48493
     EXPECTED OBSERVED SCORE     1.13812   1.06683   0.48669
            LOWER CASE DELTA     0.11728   0.34247   0.04630          GENERALIZABILITY COEFFICIENT =  0.89695  ( 8.70395)
            UPPER CASE DELTA     0.12731   0.35681   0.04197                                   PHI =  0.88911  ( 8.01818)
                        MEAN     0.13649   0.36944
 ----------------------------------------------------------------------------------------------------------------------------------
        NOTE:  SIGNAL/NOISE RATIOS ARE IN PARENTHESES
   GENOVA  VERSION 3.1                                                                                                PAGE      99
          D STUDY                          #4 -- p X R X C DESIGN -- R FIXED AND C RANDOM           

                                                   D STUDY DESIGN NUMBER 004-006                    


         VARIANCE - COVARIANCE MATRIX FOR ESTIMATED VARIANCE COMPONENTS (FOR MEAN SCORES) IN UNIVERSE OF GENERALIZATION (W)


                  P             R             C             PR            PC            RC            PRC                         

 P                0.2351562
 R                0.0000000     0.0000628
 C                0.0000241     0.0000000     0.0000597
 PR               0.0000000    -0.0002337     0.0000000     0.0021029
 PC              -0.0002170     0.0000000    -0.0000121     0.0000000     0.0001085
 RC               0.0000000    -0.0000189     0.0000000     0.0000050     0.0000000     0.0000095
 PRC              0.0000000     0.0000050     0.0000000    -0.0000453     0.0000000    -0.0000025     0.0000226
   GENOVA  VERSION 3.1                                                                                                PAGE     100
          D STUDY                          #4 -- p X R X C DESIGN -- R FIXED AND C RANDOM           

                                                   D STUDY DESIGN NUMBER 004-007                    

       OBJECT OF MEASUREMENT :      P                       FACETS :      R           C      
     G STUDY POPULATION SIZE : INFINITE     G STUDY UNIVERSE SIZES : INFINITE    INFINITE                                        
     D STUDY POPULATION SIZE : INFINITE     D STUDY UNIVERSE SIZES :     2       INFINITE                                        
         D STUDY SAMPLE SIZE :     9          D STUDY SAMPLE SIZES :     1           7                                           
 ----------------------------------------------------------------------------------------------------------------------------------
                          VARIANCE COMPONENTS IN TERMS OF                            VARIANCE COMPONENTS IN TERMS OF
                G STUDY UNIVERSE (OF ADMISSIBLE OBSERVATIONS) SIZES             D STUDY UNIVERSE (OF GENERALIZATION) SIZES
             ---------------------------------------------------------- -----------------------------------------------------------
                                                VARIANCE COMPONENTS                                        VARIANCE COMPONENTS
               VARIANCE     FINITE   D STUDY      FOR MEAN SCORES         VARIANCE     FINITE   D STUDY      FOR MEAN SCORES
              COMPONENTS   UNIVERSE SAMPLING --------------------------  COMPONENTS   UNIVERSE SAMPLING ---------------------------
              FOR SINGLE     COR-     FRE-                   STANDARD    FOR SINGLE     COR-     FRE-                   STANDARD
 EFFECT      OBSERVATIONS  RECTIONS QUENCIES   ESTIMATES      ERRORS    OBSERVATIONS  RECTIONS QUENCIES   ESTIMATES      ERRORS
 ----------------------------------------------------------------------------------------------------------------------------------
 P              0.94907     1.0000        1     0.94907       0.48709      1.02083     1.0000        1     1.02083       0.48493   
 R          0.00000E+00     1.0000        1 0.00000E+00       0.01585  0.00000E+00     0.5000        1 0.00000E+00       0.00792   
 C              0.02778     1.0000        7     0.00397       0.00713      0.04398     1.0000        7     0.00628       0.00662   
 PR             0.14352     1.0000        1     0.14352       0.09172      0.14352     0.5000        1     0.07176       0.04586   
 PC             0.10185     1.0000        7     0.01455       0.00982      0.18750     1.0000        7     0.02679       0.00893   
 RC             0.03241     1.0000        7     0.00463       0.00527      0.03241     0.5000        7     0.00231       0.00264   
 PRC            0.17130     1.0000        7     0.02447       0.00816      0.17130     0.5000        7     0.01224       0.00408   
 ----------------------------------------------------------------------------------------------------------------------------------
            QFM = QUADRATIC FORM

 ----------------------------------------------------------------------------------------------------------------------------------


                                                    STANDARD
                                          STANDARD  ERROR OF
                                VARIANCE DEVIATION  VARIANCE

              UNIVERSE SCORE     1.02083   1.01036   0.48493
     EXPECTED OBSERVED SCORE     1.13161   1.06377   0.48673
            LOWER CASE DELTA     0.11078   0.33284   0.04606          GENERALIZABILITY COEFFICIENT =  0.90210  ( 9.21493)
            UPPER CASE DELTA     0.11938   0.34551   0.04161                                   PHI =  0.89530  ( 8.55125)
                        MEAN     0.13433   0.36651
 ----------------------------------------------------------------------------------------------------------------------------------
        NOTE:  SIGNAL/NOISE RATIOS ARE IN PARENTHESES
   GENOVA  VERSION 3.1                                                                                                PAGE     101
          D STUDY                          #4 -- p X R X C DESIGN -- R FIXED AND C RANDOM           

                                                   D STUDY DESIGN NUMBER 004-007                    


         VARIANCE - COVARIANCE MATRIX FOR ESTIMATED VARIANCE COMPONENTS (FOR MEAN SCORES) IN UNIVERSE OF GENERALIZATION (W)


                  P             R             C             PR            PC            RC            PRC                         

 P                0.2351562
 R                0.0000000     0.0000628
 C                0.0000207     0.0000000     0.0000439
 PR               0.0000000    -0.0002337     0.0000000     0.0021029
 PC              -0.0001860     0.0000000    -0.0000089     0.0000000     0.0000797
 RC               0.0000000    -0.0000162     0.0000000     0.0000043     0.0000000     0.0000070
 PRC              0.0000000     0.0000043     0.0000000    -0.0000388     0.0000000    -0.0000018     0.0000166
   GENOVA  VERSION 3.1                                                                                                PAGE     102
          D STUDY                          #4 -- p X R X C DESIGN -- R FIXED AND C RANDOM           

                                                   D STUDY DESIGN NUMBER 004-008                    

       OBJECT OF MEASUREMENT :      P                       FACETS :      R           C      
     G STUDY POPULATION SIZE : INFINITE     G STUDY UNIVERSE SIZES : INFINITE    INFINITE                                        
     D STUDY POPULATION SIZE : INFINITE     D STUDY UNIVERSE SIZES :     2       INFINITE                                        
         D STUDY SAMPLE SIZE :     9          D STUDY SAMPLE SIZES :     1           8                                           
 ----------------------------------------------------------------------------------------------------------------------------------
                          VARIANCE COMPONENTS IN TERMS OF                            VARIANCE COMPONENTS IN TERMS OF
                G STUDY UNIVERSE (OF ADMISSIBLE OBSERVATIONS) SIZES             D STUDY UNIVERSE (OF GENERALIZATION) SIZES
             ---------------------------------------------------------- -----------------------------------------------------------
                                                VARIANCE COMPONENTS                                        VARIANCE COMPONENTS
               VARIANCE     FINITE   D STUDY      FOR MEAN SCORES         VARIANCE     FINITE   D STUDY      FOR MEAN SCORES
              COMPONENTS   UNIVERSE SAMPLING --------------------------  COMPONENTS   UNIVERSE SAMPLING ---------------------------
              FOR SINGLE     COR-     FRE-                   STANDARD    FOR SINGLE     COR-     FRE-                   STANDARD
 EFFECT      OBSERVATIONS  RECTIONS QUENCIES   ESTIMATES      ERRORS    OBSERVATIONS  RECTIONS QUENCIES   ESTIMATES      ERRORS
 ----------------------------------------------------------------------------------------------------------------------------------
 P              0.94907     1.0000        1     0.94907       0.48709      1.02083     1.0000        1     1.02083       0.48493   
 R          0.00000E+00     1.0000        1 0.00000E+00       0.01585  0.00000E+00     0.5000        1 0.00000E+00       0.00792   
 C              0.02778     1.0000        8     0.00347       0.00624      0.04398     1.0000        8     0.00550       0.00579   
 PR             0.14352     1.0000        1     0.14352       0.09172      0.14352     0.5000        1     0.07176       0.04586   
 PC             0.10185     1.0000        8     0.01273       0.00859      0.18750     1.0000        8     0.02344       0.00781   
 RC             0.03241     1.0000        8     0.00405       0.00462      0.03241     0.5000        8     0.00203       0.00231   
 PRC            0.17130     1.0000        8     0.02141       0.00714      0.17130     0.5000        8     0.01071       0.00357   
 ----------------------------------------------------------------------------------------------------------------------------------
            QFM = QUADRATIC FORM

 ----------------------------------------------------------------------------------------------------------------------------------


                                                    STANDARD
                                          STANDARD  ERROR OF
                                VARIANCE DEVIATION  VARIANCE

              UNIVERSE SCORE     1.02083   1.01036   0.48493
     EXPECTED OBSERVED SCORE     1.12674   1.06148   0.48676
            LOWER CASE DELTA     0.10590   0.32543   0.04592          GENERALIZABILITY COEFFICIENT =  0.90601  ( 9.63934)
            UPPER CASE DELTA     0.11343   0.33679   0.04139                                   PHI =  0.90000  ( 9.00000)
                        MEAN     0.13272   0.36430
 ----------------------------------------------------------------------------------------------------------------------------------
        NOTE:  SIGNAL/NOISE RATIOS ARE IN PARENTHESES
   GENOVA  VERSION 3.1                                                                                                PAGE     103
          D STUDY                          #4 -- p X R X C DESIGN -- R FIXED AND C RANDOM           

                                                   D STUDY DESIGN NUMBER 004-008                    


         VARIANCE - COVARIANCE MATRIX FOR ESTIMATED VARIANCE COMPONENTS (FOR MEAN SCORES) IN UNIVERSE OF GENERALIZATION (W)


                  P             R             C             PR            PC            RC            PRC                         

 P                0.2351562
 R                0.0000000     0.0000628
 C                0.0000181     0.0000000     0.0000336
 PR               0.0000000    -0.0002337     0.0000000     0.0021029
 PC              -0.0001628     0.0000000    -0.0000068     0.0000000     0.0000610
 RC               0.0000000    -0.0000142     0.0000000     0.0000038     0.0000000     0.0000053
 PRC              0.0000000     0.0000038     0.0000000    -0.0000340     0.0000000    -0.0000014     0.0000127
   GENOVA  VERSION 3.1                                                                                                PAGE     104
          D STUDY                          #4 -- p X R X C DESIGN -- R FIXED AND C RANDOM           

                                                   D STUDY DESIGN NUMBER 004-009                    

       OBJECT OF MEASUREMENT :      P                       FACETS :      R           C      
     G STUDY POPULATION SIZE : INFINITE     G STUDY UNIVERSE SIZES : INFINITE    INFINITE                                        
     D STUDY POPULATION SIZE : INFINITE     D STUDY UNIVERSE SIZES :     2       INFINITE                                        
         D STUDY SAMPLE SIZE :     9          D STUDY SAMPLE SIZES :     1           9                                           
 ----------------------------------------------------------------------------------------------------------------------------------
                          VARIANCE COMPONENTS IN TERMS OF                            VARIANCE COMPONENTS IN TERMS OF
                G STUDY UNIVERSE (OF ADMISSIBLE OBSERVATIONS) SIZES             D STUDY UNIVERSE (OF GENERALIZATION) SIZES
             ---------------------------------------------------------- -----------------------------------------------------------
                                                VARIANCE COMPONENTS                                        VARIANCE COMPONENTS
               VARIANCE     FINITE   D STUDY      FOR MEAN SCORES         VARIANCE     FINITE   D STUDY      FOR MEAN SCORES
              COMPONENTS   UNIVERSE SAMPLING --------------------------  COMPONENTS   UNIVERSE SAMPLING ---------------------------
              FOR SINGLE     COR-     FRE-                   STANDARD    FOR SINGLE     COR-     FRE-                   STANDARD
 EFFECT      OBSERVATIONS  RECTIONS QUENCIES   ESTIMATES      ERRORS    OBSERVATIONS  RECTIONS QUENCIES   ESTIMATES      ERRORS
 ----------------------------------------------------------------------------------------------------------------------------------
 P              0.94907     1.0000        1     0.94907       0.48709      1.02083     1.0000        1     1.02083       0.48493   
 R          0.00000E+00     1.0000        1 0.00000E+00       0.01585  0.00000E+00     0.5000        1 0.00000E+00       0.00792   
 C              0.02778     1.0000        9     0.00309       0.00554      0.04398     1.0000        9     0.00489       0.00515   
 PR             0.14352     1.0000        1     0.14352       0.09172      0.14352     0.5000        1     0.07176       0.04586   
 PC             0.10185     1.0000        9     0.01132       0.00763      0.18750     1.0000        9     0.02083       0.00694   
 RC             0.03241     1.0000        9     0.00360       0.00410      0.03241     0.5000        9     0.00180       0.00205   
 PRC            0.17130     1.0000        9     0.01903       0.00634      0.17130     0.5000        9     0.00952       0.00317   
 ----------------------------------------------------------------------------------------------------------------------------------
            QFM = QUADRATIC FORM

 ----------------------------------------------------------------------------------------------------------------------------------


                                                    STANDARD
                                          STANDARD  ERROR OF
                                VARIANCE DEVIATION  VARIANCE

              UNIVERSE SCORE     1.02083   1.01036   0.48493
     EXPECTED OBSERVED SCORE     1.12294   1.05969   0.48679
            LOWER CASE DELTA     0.10211   0.31955   0.04583          GENERALIZABILITY COEFFICIENT =  0.90907  ( 9.99748)
            UPPER CASE DELTA     0.10880   0.32984   0.04126                                   PHI =  0.90369  ( 9.38298)
                        MEAN     0.13146   0.36257
 ----------------------------------------------------------------------------------------------------------------------------------
        NOTE:  SIGNAL/NOISE RATIOS ARE IN PARENTHESES
   GENOVA  VERSION 3.1                                                                                                PAGE     105
          D STUDY                          #4 -- p X R X C DESIGN -- R FIXED AND C RANDOM           

                                                   D STUDY DESIGN NUMBER 004-009                    


         VARIANCE - COVARIANCE MATRIX FOR ESTIMATED VARIANCE COMPONENTS (FOR MEAN SCORES) IN UNIVERSE OF GENERALIZATION (W)


                  P             R             C             PR            PC            RC            PRC                         

 P                0.2351562
 R                0.0000000     0.0000628
 C                0.0000161     0.0000000     0.0000265
 PR               0.0000000    -0.0002337     0.0000000     0.0021029
 PC              -0.0001447     0.0000000    -0.0000054     0.0000000     0.0000482
 RC               0.0000000    -0.0000126     0.0000000     0.0000034     0.0000000     0.0000042
 PRC              0.0000000     0.0000034     0.0000000    -0.0000302     0.0000000    -0.0000011     0.0000101
   GENOVA  VERSION 3.1                                                                                                PAGE     106
          D STUDY                          #4 -- p X R X C DESIGN -- R FIXED AND C RANDOM           

                                                   D STUDY DESIGN NUMBER 004-010                    

       OBJECT OF MEASUREMENT :      P                       FACETS :      R           C      
     G STUDY POPULATION SIZE : INFINITE     G STUDY UNIVERSE SIZES : INFINITE    INFINITE                                        
     D STUDY POPULATION SIZE : INFINITE     D STUDY UNIVERSE SIZES :     2       INFINITE                                        
         D STUDY SAMPLE SIZE :     9          D STUDY SAMPLE SIZES :     1          10                                           
 ----------------------------------------------------------------------------------------------------------------------------------
                          VARIANCE COMPONENTS IN TERMS OF                            VARIANCE COMPONENTS IN TERMS OF
                G STUDY UNIVERSE (OF ADMISSIBLE OBSERVATIONS) SIZES             D STUDY UNIVERSE (OF GENERALIZATION) SIZES
             ---------------------------------------------------------- -----------------------------------------------------------
                                                VARIANCE COMPONENTS                                        VARIANCE COMPONENTS
               VARIANCE     FINITE   D STUDY      FOR MEAN SCORES         VARIANCE     FINITE   D STUDY      FOR MEAN SCORES
              COMPONENTS   UNIVERSE SAMPLING --------------------------  COMPONENTS   UNIVERSE SAMPLING ---------------------------
              FOR SINGLE     COR-     FRE-                   STANDARD    FOR SINGLE     COR-     FRE-                   STANDARD
 EFFECT      OBSERVATIONS  RECTIONS QUENCIES   ESTIMATES      ERRORS    OBSERVATIONS  RECTIONS QUENCIES   ESTIMATES      ERRORS
 ----------------------------------------------------------------------------------------------------------------------------------
 P              0.94907     1.0000        1     0.94907       0.48709      1.02083     1.0000        1     1.02083       0.48493   
 R          0.00000E+00     1.0000        1 0.00000E+00       0.01585  0.00000E+00     0.5000        1 0.00000E+00       0.00792   
 C              0.02778     1.0000       10     0.00278       0.00499      0.04398     1.0000       10     0.00440       0.00464   
 PR             0.14352     1.0000        1     0.14352       0.09172      0.14352     0.5000        1     0.07176       0.04586   
 PC             0.10185     1.0000       10     0.01019       0.00687      0.18750     1.0000       10     0.01875       0.00625   
 RC             0.03241     1.0000       10     0.00324       0.00369      0.03241     0.5000       10     0.00162       0.00185   
 PRC            0.17130     1.0000       10     0.01713       0.00571      0.17130     0.5000       10     0.00856       0.00285   
 ----------------------------------------------------------------------------------------------------------------------------------
            QFM = QUADRATIC FORM

 ----------------------------------------------------------------------------------------------------------------------------------


                                                    STANDARD
                                          STANDARD  ERROR OF
                                VARIANCE DEVIATION  VARIANCE

              UNIVERSE SCORE     1.02083   1.01036   0.48493
     EXPECTED OBSERVED SCORE     1.11991   1.05826   0.48682
            LOWER CASE DELTA     0.09907   0.31476   0.04578          GENERALIZABILITY COEFFICIENT =  0.91153  (10.30374)
            UPPER CASE DELTA     0.10509   0.32418   0.04117                                   PHI =  0.90666  ( 9.71366)
                        MEAN     0.13045   0.36118
 ----------------------------------------------------------------------------------------------------------------------------------
        NOTE:  SIGNAL/NOISE RATIOS ARE IN PARENTHESES
   GENOVA  VERSION 3.1                                                                                                PAGE     107
          D STUDY                          #4 -- p X R X C DESIGN -- R FIXED AND C RANDOM           

                                                   D STUDY DESIGN NUMBER 004-010                    


         VARIANCE - COVARIANCE MATRIX FOR ESTIMATED VARIANCE COMPONENTS (FOR MEAN SCORES) IN UNIVERSE OF GENERALIZATION (W)


                  P             R             C             PR            PC            RC            PRC                         

 P                0.2351562
 R                0.0000000     0.0000628
 C                0.0000145     0.0000000     0.0000215
 PR               0.0000000    -0.0002337     0.0000000     0.0021029
 PC              -0.0001302     0.0000000    -0.0000043     0.0000000     0.0000391
 RC               0.0000000    -0.0000114     0.0000000     0.0000030     0.0000000     0.0000034
 PRC              0.0000000     0.0000030     0.0000000    -0.0000272     0.0000000    -0.0000009     0.0000082
   GENOVA  VERSION 3.1                                                                                                PAGE     108
          D STUDY                          #4 -- p X R X C DESIGN -- R FIXED AND C RANDOM           

                                                   D STUDY DESIGN NUMBER 004-011                    

       OBJECT OF MEASUREMENT :      P                       FACETS :      R           C      
     G STUDY POPULATION SIZE : INFINITE     G STUDY UNIVERSE SIZES : INFINITE    INFINITE                                        
     D STUDY POPULATION SIZE : INFINITE     D STUDY UNIVERSE SIZES :     2       INFINITE                                        
         D STUDY SAMPLE SIZE :     9          D STUDY SAMPLE SIZES :     1          11                                           
 ----------------------------------------------------------------------------------------------------------------------------------
                          VARIANCE COMPONENTS IN TERMS OF                            VARIANCE COMPONENTS IN TERMS OF
                G STUDY UNIVERSE (OF ADMISSIBLE OBSERVATIONS) SIZES             D STUDY UNIVERSE (OF GENERALIZATION) SIZES
             ---------------------------------------------------------- -----------------------------------------------------------
                                                VARIANCE COMPONENTS                                        VARIANCE COMPONENTS
               VARIANCE     FINITE   D STUDY      FOR MEAN SCORES         VARIANCE     FINITE   D STUDY      FOR MEAN SCORES
              COMPONENTS   UNIVERSE SAMPLING --------------------------  COMPONENTS   UNIVERSE SAMPLING ---------------------------
              FOR SINGLE     COR-     FRE-                   STANDARD    FOR SINGLE     COR-     FRE-                   STANDARD
 EFFECT      OBSERVATIONS  RECTIONS QUENCIES   ESTIMATES      ERRORS    OBSERVATIONS  RECTIONS QUENCIES   ESTIMATES      ERRORS
 ----------------------------------------------------------------------------------------------------------------------------------
 P              0.94907     1.0000        1     0.94907       0.48709      1.02083     1.0000        1     1.02083       0.48493   
 R          0.00000E+00     1.0000        1 0.00000E+00       0.01585  0.00000E+00     0.5000        1 0.00000E+00       0.00792   
 C              0.02778     1.0000       11     0.00253       0.00454      0.04398     1.0000       11     0.00400       0.00421   
 PR             0.14352     1.0000        1     0.14352       0.09172      0.14352     0.5000        1     0.07176       0.04586   
 PC             0.10185     1.0000       11     0.00926       0.00625      0.18750     1.0000       11     0.01705       0.00568   
 RC             0.03241     1.0000       11     0.00295       0.00336      0.03241     0.5000       11     0.00147       0.00168   
 PRC            0.17130     1.0000       11     0.01557       0.00519      0.17130     0.5000       11     0.00779       0.00260   
 ----------------------------------------------------------------------------------------------------------------------------------
            QFM = QUADRATIC FORM

 ----------------------------------------------------------------------------------------------------------------------------------


                                                    STANDARD
                                          STANDARD  ERROR OF
                                VARIANCE DEVIATION  VARIANCE

              UNIVERSE SCORE     1.02083   1.01036   0.48493
     EXPECTED OBSERVED SCORE     1.11742   1.05708   0.48684
            LOWER CASE DELTA     0.09659   0.31079   0.04574          GENERALIZABILITY COEFFICIENT =  0.91356  (10.56863)
            UPPER CASE DELTA     0.10206   0.31947   0.04111                                   PHI =  0.90911  (10.00206)
                        MEAN     0.12963   0.36004
 ----------------------------------------------------------------------------------------------------------------------------------
        NOTE:  SIGNAL/NOISE RATIOS ARE IN PARENTHESES
   GENOVA  VERSION 3.1                                                                                                PAGE     109
          D STUDY                          #4 -- p X R X C DESIGN -- R FIXED AND C RANDOM           

                                                   D STUDY DESIGN NUMBER 004-011                    


         VARIANCE - COVARIANCE MATRIX FOR ESTIMATED VARIANCE COMPONENTS (FOR MEAN SCORES) IN UNIVERSE OF GENERALIZATION (W)


                  P             R             C             PR            PC            RC            PRC                         

 P                0.2351562
 R                0.0000000     0.0000628
 C                0.0000132     0.0000000     0.0000178
 PR               0.0000000    -0.0002337     0.0000000     0.0021029
 PC              -0.0001184     0.0000000    -0.0000036     0.0000000     0.0000323
 RC               0.0000000    -0.0000103     0.0000000     0.0000027     0.0000000     0.0000028
 PRC              0.0000000     0.0000027     0.0000000    -0.0000247     0.0000000    -0.0000007     0.0000067
   GENOVA  VERSION 3.1                                                                                                PAGE     110
          D STUDY                          #4 -- p X R X C DESIGN -- R FIXED AND C RANDOM           

                                                   D STUDY DESIGN NUMBER 004-012                    

       OBJECT OF MEASUREMENT :      P                       FACETS :      R           C      
     G STUDY POPULATION SIZE : INFINITE     G STUDY UNIVERSE SIZES : INFINITE    INFINITE                                        
     D STUDY POPULATION SIZE : INFINITE     D STUDY UNIVERSE SIZES :     2       INFINITE                                        
         D STUDY SAMPLE SIZE :     9          D STUDY SAMPLE SIZES :     1          12                                           
 ----------------------------------------------------------------------------------------------------------------------------------
                          VARIANCE COMPONENTS IN TERMS OF                            VARIANCE COMPONENTS IN TERMS OF
                G STUDY UNIVERSE (OF ADMISSIBLE OBSERVATIONS) SIZES             D STUDY UNIVERSE (OF GENERALIZATION) SIZES
             ---------------------------------------------------------- -----------------------------------------------------------
                                                VARIANCE COMPONENTS                                        VARIANCE COMPONENTS
               VARIANCE     FINITE   D STUDY      FOR MEAN SCORES         VARIANCE     FINITE   D STUDY      FOR MEAN SCORES
              COMPONENTS   UNIVERSE SAMPLING --------------------------  COMPONENTS   UNIVERSE SAMPLING ---------------------------
              FOR SINGLE     COR-     FRE-                   STANDARD    FOR SINGLE     COR-     FRE-                   STANDARD
 EFFECT      OBSERVATIONS  RECTIONS QUENCIES   ESTIMATES      ERRORS    OBSERVATIONS  RECTIONS QUENCIES   ESTIMATES      ERRORS
 ----------------------------------------------------------------------------------------------------------------------------------
 P              0.94907     1.0000        1     0.94907       0.48709      1.02083     1.0000        1     1.02083       0.48493   
 R          0.00000E+00     1.0000        1 0.00000E+00       0.01585  0.00000E+00     0.5000        1 0.00000E+00       0.00792   
 C              0.02778     1.0000       12     0.00231       0.00416      0.04398     1.0000       12     0.00367       0.00386   
 PR             0.14352     1.0000        1     0.14352       0.09172      0.14352     0.5000        1     0.07176       0.04586   
 PC             0.10185     1.0000       12     0.00849       0.00573      0.18750     1.0000       12     0.01563       0.00521   
 RC             0.03241     1.0000       12     0.00270       0.00308      0.03241     0.5000       12     0.00135       0.00154   
 PRC            0.17130     1.0000       12     0.01427       0.00476      0.17130     0.5000       12     0.00714       0.00238   
 ----------------------------------------------------------------------------------------------------------------------------------
            QFM = QUADRATIC FORM

 ----------------------------------------------------------------------------------------------------------------------------------


                                                    STANDARD
                                          STANDARD  ERROR OF
                                VARIANCE DEVIATION  VARIANCE

              UNIVERSE SCORE     1.02083   1.01036   0.48493
     EXPECTED OBSERVED SCORE     1.11535   1.05610   0.48686
            LOWER CASE DELTA     0.09452   0.30744   0.04572          GENERALIZABILITY COEFFICIENT =  0.91525  (10.80000)
            UPPER CASE DELTA     0.09954   0.31549   0.04107                                   PHI =  0.91116  (10.25581)
                        MEAN     0.12894   0.35909
 ----------------------------------------------------------------------------------------------------------------------------------
        NOTE:  SIGNAL/NOISE RATIOS ARE IN PARENTHESES
   GENOVA  VERSION 3.1                                                                                                PAGE     111
          D STUDY                          #4 -- p X R X C DESIGN -- R FIXED AND C RANDOM           

                                                   D STUDY DESIGN NUMBER 004-012                    


         VARIANCE - COVARIANCE MATRIX FOR ESTIMATED VARIANCE COMPONENTS (FOR MEAN SCORES) IN UNIVERSE OF GENERALIZATION (W)


                  P             R             C             PR            PC            RC            PRC                         

 P                0.2351562
 R                0.0000000     0.0000628
 C                0.0000121     0.0000000     0.0000149
 PR               0.0000000    -0.0002337     0.0000000     0.0021029
 PC              -0.0001085     0.0000000    -0.0000030     0.0000000     0.0000271
 RC               0.0000000    -0.0000095     0.0000000     0.0000025     0.0000000     0.0000024
 PRC              0.0000000     0.0000025     0.0000000    -0.0000226     0.0000000    -0.0000006     0.0000057
   GENOVA  VERSION 3.1                                                                                                PAGE     112
          D STUDY                          #4 -- p X R X C DESIGN -- R FIXED AND C RANDOM           


                              SUMMARY OF D STUDY RESULTS FOR SET OF CONTROL CARDS NO. 004

 ---------------------------------------------------------------------------------------------------------------------------------
                                                                          V A R I A N C E S
                            SAMPLE SIZES               --------------------------------------------------------
 D STUDY        -------------------------------------                 EXPECTED     LOWER     UPPER
  DESIGN  INDEX=    $P     R     C                       UNIVERSE     OBSERVED      CASE      CASE               GEN.
    NO    UNIV.=  INF.     2  INF.                         SCORE        SCORE      DELTA     DELTA     MEAN      COEF.      PHI
 ---------------------------------------------------------------------------------------------------------------------------------
 004-001             9     1     1                        1.02083      1.36574   0.34491   0.40509   0.21193   0.74746   0.71591
 004-002             9     1     2                        1.02083      1.22917   0.20833   0.23843   0.16667   0.83051   0.81066
 004-003             9     1     3                        1.02083      1.18364   0.16281   0.18287   0.15158   0.86245   0.84808
 004-004             9     1     4                        1.02083      1.16088   0.14005   0.15509   0.14403   0.87936   0.86811
 004-005             9     1     5                        1.02083      1.14722   0.12639   0.13843   0.13951   0.88983   0.88059
 004-006             9     1     6                        1.02083      1.13812   0.11728   0.12731   0.13649   0.89695   0.88911
 004-007             9     1     7                        1.02083      1.13161   0.11078   0.11938   0.13433   0.90210   0.89530
 004-008             9     1     8                        1.02083      1.12674   0.10590   0.11343   0.13272   0.90601   0.90000
 004-009             9     1     9                        1.02083      1.12294   0.10211   0.10880   0.13146   0.90907   0.90369
 004-010             9     1    10                        1.02083      1.11991   0.09907   0.10509   0.13045   0.91153   0.90666
 004-011             9     1    11                        1.02083      1.11742   0.09659   0.10206   0.12963   0.91356   0.90911
 004-012             9     1    12                        1.02083      1.11535   0.09452   0.09954   0.12894   0.91525   0.91116
   GENOVA  VERSION 3.1                                                                                                PAGE     113
                                                     CONTROL CARD INPUT LISTING


   COLUMN   11111111112222222222333333333344444444445555555555666666666677777777778
   12345678901234567890123456789012345678901234567890123456789012345678901234567890
   COMMENT       FIFTH SET OF D STUDY CONTROL CARDS                                
   DSTUDY        #5 -- p x R x C DESIGN -- R FIXED AND C RANDOM                    
   DEFFECT       $ P                                                               
   DEFFECT         R 2 / 2                                                         
   DEFFECT         C 1 2 3 4 5 6 7 8 9 10 11 12                                    
   ENDDSTUDY                                                                       
   GENOVA  VERSION 3.1                                                                                                PAGE     114
          D STUDY                          #5 -- p x R x C DESIGN -- R FIXED AND C RANDOM           

                                                   D STUDY DESIGN NUMBER 005-001                    

       OBJECT OF MEASUREMENT :      P                       FACETS :      R           C      
     G STUDY POPULATION SIZE : INFINITE     G STUDY UNIVERSE SIZES : INFINITE    INFINITE                                        
     D STUDY POPULATION SIZE : INFINITE     D STUDY UNIVERSE SIZES :     2       INFINITE                                        
         D STUDY SAMPLE SIZE :     9          D STUDY SAMPLE SIZES :     2           1                                           
 ----------------------------------------------------------------------------------------------------------------------------------
                          VARIANCE COMPONENTS IN TERMS OF                            VARIANCE COMPONENTS IN TERMS OF
                G STUDY UNIVERSE (OF ADMISSIBLE OBSERVATIONS) SIZES             D STUDY UNIVERSE (OF GENERALIZATION) SIZES
             ---------------------------------------------------------- -----------------------------------------------------------
                                                VARIANCE COMPONENTS                                        VARIANCE COMPONENTS
               VARIANCE     FINITE   D STUDY      FOR MEAN SCORES         VARIANCE     FINITE   D STUDY      FOR MEAN SCORES
              COMPONENTS   UNIVERSE SAMPLING --------------------------  COMPONENTS   UNIVERSE SAMPLING ---------------------------
              FOR SINGLE     COR-     FRE-                   STANDARD    FOR SINGLE     COR-     FRE-                   STANDARD
 EFFECT      OBSERVATIONS  RECTIONS QUENCIES   ESTIMATES      ERRORS    OBSERVATIONS  RECTIONS QUENCIES   ESTIMATES      ERRORS
 ----------------------------------------------------------------------------------------------------------------------------------
 P              0.94907     1.0000        1     0.94907       0.48709      1.02083     1.0000        1     1.02083       0.48493   
 R          0.00000E+00     1.0000        2 0.00000E+00       0.00792  0.00000E+00QFM0000E+00        2     -------       -------   
 C              0.02778     1.0000        1     0.02778       0.04990      0.04398     1.0000        1     0.04398       0.04635   
 PR             0.14352     1.0000        2     0.07176       0.04586      0.14352 0.0000E+00        2     -------       -------   
 PC             0.10185     1.0000        1     0.10185       0.06871      0.18750     1.0000        1     0.18750       0.06250   
 RC             0.03241     1.0000        2     0.01620       0.01846      0.03241 0.0000E+00        2     -------       -------   
 PRC            0.17130     1.0000        2     0.08565       0.02855      0.17130 0.0000E+00        2     -------       -------   
 ----------------------------------------------------------------------------------------------------------------------------------
            QFM = QUADRATIC FORM

 ----------------------------------------------------------------------------------------------------------------------------------


                                                    STANDARD
                                          STANDARD  ERROR OF
                                VARIANCE DEVIATION  VARIANCE

              UNIVERSE SCORE     1.02083   1.01036   0.48493
     EXPECTED OBSERVED SCORE     1.20833   1.09924   0.48627
            LOWER CASE DELTA     0.18750   0.43301   0.06250          GENERALIZABILITY COEFFICIENT =  0.84483  ( 5.44444)
            UPPER CASE DELTA     0.23148   0.48113   0.07202                                   PHI =  0.81516  ( 4.41000)
                        MEAN     0.17824   0.42219
 ----------------------------------------------------------------------------------------------------------------------------------
        NOTE:  SIGNAL/NOISE RATIOS ARE IN PARENTHESES
   GENOVA  VERSION 3.1                                                                                                PAGE     115
          D STUDY                          #5 -- p x R x C DESIGN -- R FIXED AND C RANDOM           

                                                   D STUDY DESIGN NUMBER 005-001                    


         VARIANCE - COVARIANCE MATRIX FOR ESTIMATED VARIANCE COMPONENTS (FOR MEAN SCORES) IN UNIVERSE OF GENERALIZATION (W)


                  P             C             PC                                                                                  

 P                0.2351562
 C                0.0001447     0.0021487
 PC              -0.0013021    -0.0004340     0.0039063
   GENOVA  VERSION 3.1                                                                                                PAGE     116
          D STUDY                          #5 -- p x R x C DESIGN -- R FIXED AND C RANDOM           

                                                   D STUDY DESIGN NUMBER 005-002                    

       OBJECT OF MEASUREMENT :      P                       FACETS :      R           C      
     G STUDY POPULATION SIZE : INFINITE     G STUDY UNIVERSE SIZES : INFINITE    INFINITE                                        
     D STUDY POPULATION SIZE : INFINITE     D STUDY UNIVERSE SIZES :     2       INFINITE                                        
         D STUDY SAMPLE SIZE :     9          D STUDY SAMPLE SIZES :     2           2                                           
 ----------------------------------------------------------------------------------------------------------------------------------
                          VARIANCE COMPONENTS IN TERMS OF                            VARIANCE COMPONENTS IN TERMS OF
                G STUDY UNIVERSE (OF ADMISSIBLE OBSERVATIONS) SIZES             D STUDY UNIVERSE (OF GENERALIZATION) SIZES
             ---------------------------------------------------------- -----------------------------------------------------------
                                                VARIANCE COMPONENTS                                        VARIANCE COMPONENTS
               VARIANCE     FINITE   D STUDY      FOR MEAN SCORES         VARIANCE     FINITE   D STUDY      FOR MEAN SCORES
              COMPONENTS   UNIVERSE SAMPLING --------------------------  COMPONENTS   UNIVERSE SAMPLING ---------------------------
              FOR SINGLE     COR-     FRE-                   STANDARD    FOR SINGLE     COR-     FRE-                   STANDARD
 EFFECT      OBSERVATIONS  RECTIONS QUENCIES   ESTIMATES      ERRORS    OBSERVATIONS  RECTIONS QUENCIES   ESTIMATES      ERRORS
 ----------------------------------------------------------------------------------------------------------------------------------
 P              0.94907     1.0000        1     0.94907       0.48709      1.02083     1.0000        1     1.02083       0.48493   
 R          0.00000E+00     1.0000        2 0.00000E+00       0.00792  0.00000E+00QFM0000E+00        2     -------       -------   
 C              0.02778     1.0000        2     0.01389       0.02495      0.04398     1.0000        2     0.02199       0.02318   
 PR             0.14352     1.0000        2     0.07176       0.04586      0.14352 0.0000E+00        2     -------       -------   
 PC             0.10185     1.0000        2     0.05093       0.03436      0.18750     1.0000        2     0.09375       0.03125   
 RC             0.03241     1.0000        4     0.00810       0.00923      0.03241 0.0000E+00        4     -------       -------   
 PRC            0.17130     1.0000        4     0.04282       0.01427      0.17130 0.0000E+00        4     -------       -------   
 ----------------------------------------------------------------------------------------------------------------------------------
            QFM = QUADRATIC FORM

 ----------------------------------------------------------------------------------------------------------------------------------


                                                    STANDARD
                                          STANDARD  ERROR OF
                                VARIANCE DEVIATION  VARIANCE

              UNIVERSE SCORE     1.02083   1.01036   0.48493
     EXPECTED OBSERVED SCORE     1.11458   1.05574   0.48459
            LOWER CASE DELTA     0.09375   0.30619   0.03125          GENERALIZABILITY COEFFICIENT =  0.91589  (10.88889)
            UPPER CASE DELTA     0.11574   0.34021   0.03601                                   PHI =  0.89817  ( 8.82000)
                        MEAN     0.14583   0.38188
 ----------------------------------------------------------------------------------------------------------------------------------
        NOTE:  SIGNAL/NOISE RATIOS ARE IN PARENTHESES
   GENOVA  VERSION 3.1                                                                                                PAGE     117
          D STUDY                          #5 -- p x R x C DESIGN -- R FIXED AND C RANDOM           

                                                   D STUDY DESIGN NUMBER 005-002                    


         VARIANCE - COVARIANCE MATRIX FOR ESTIMATED VARIANCE COMPONENTS (FOR MEAN SCORES) IN UNIVERSE OF GENERALIZATION (W)


                  P             C             PC                                                                                  

 P                0.2351562
 C                0.0000723     0.0005372
 PC              -0.0006510    -0.0001085     0.0009766
   GENOVA  VERSION 3.1                                                                                                PAGE     118
          D STUDY                          #5 -- p x R x C DESIGN -- R FIXED AND C RANDOM           

                                                   D STUDY DESIGN NUMBER 005-003                    

       OBJECT OF MEASUREMENT :      P                       FACETS :      R           C      
     G STUDY POPULATION SIZE : INFINITE     G STUDY UNIVERSE SIZES : INFINITE    INFINITE                                        
     D STUDY POPULATION SIZE : INFINITE     D STUDY UNIVERSE SIZES :     2       INFINITE                                        
         D STUDY SAMPLE SIZE :     9          D STUDY SAMPLE SIZES :     2           3                                           
 ----------------------------------------------------------------------------------------------------------------------------------
                          VARIANCE COMPONENTS IN TERMS OF                            VARIANCE COMPONENTS IN TERMS OF
                G STUDY UNIVERSE (OF ADMISSIBLE OBSERVATIONS) SIZES             D STUDY UNIVERSE (OF GENERALIZATION) SIZES
             ---------------------------------------------------------- -----------------------------------------------------------
                                                VARIANCE COMPONENTS                                        VARIANCE COMPONENTS
               VARIANCE     FINITE   D STUDY      FOR MEAN SCORES         VARIANCE     FINITE   D STUDY      FOR MEAN SCORES
              COMPONENTS   UNIVERSE SAMPLING --------------------------  COMPONENTS   UNIVERSE SAMPLING ---------------------------
              FOR SINGLE     COR-     FRE-                   STANDARD    FOR SINGLE     COR-     FRE-                   STANDARD
 EFFECT      OBSERVATIONS  RECTIONS QUENCIES   ESTIMATES      ERRORS    OBSERVATIONS  RECTIONS QUENCIES   ESTIMATES      ERRORS
 ----------------------------------------------------------------------------------------------------------------------------------
 P              0.94907     1.0000        1     0.94907       0.48709      1.02083     1.0000        1     1.02083       0.48493   
 R          0.00000E+00     1.0000        2 0.00000E+00       0.00792  0.00000E+00QFM0000E+00        2     -------       -------   
 C              0.02778     1.0000        3     0.00926       0.01663      0.04398     1.0000        3     0.01466       0.01545   
 PR             0.14352     1.0000        2     0.07176       0.04586      0.14352 0.0000E+00        2     -------       -------   
 PC             0.10185     1.0000        3     0.03395       0.02290      0.18750     1.0000        3     0.06250       0.02083   
 RC             0.03241     1.0000        6     0.00540       0.00615      0.03241 0.0000E+00        6     -------       -------   
 PRC            0.17130     1.0000        6     0.02855       0.00952      0.17130 0.0000E+00        6     -------       -------   
 ----------------------------------------------------------------------------------------------------------------------------------
            QFM = QUADRATIC FORM

 ----------------------------------------------------------------------------------------------------------------------------------


                                                    STANDARD
                                          STANDARD  ERROR OF
                                VARIANCE DEVIATION  VARIANCE

              UNIVERSE SCORE     1.02083   1.01036   0.48493
     EXPECTED OBSERVED SCORE     1.08333   1.04083   0.48448
            LOWER CASE DELTA     0.06250   0.25000   0.02083          GENERALIZABILITY COEFFICIENT =  0.94231  (16.33333)
            UPPER CASE DELTA     0.07716   0.27778   0.02401                                   PHI =  0.92973  (13.23000)
                        MEAN     0.13503   0.36747
 ----------------------------------------------------------------------------------------------------------------------------------
        NOTE:  SIGNAL/NOISE RATIOS ARE IN PARENTHESES
   GENOVA  VERSION 3.1                                                                                                PAGE     119
          D STUDY                          #5 -- p x R x C DESIGN -- R FIXED AND C RANDOM           

                                                   D STUDY DESIGN NUMBER 005-003                    


         VARIANCE - COVARIANCE MATRIX FOR ESTIMATED VARIANCE COMPONENTS (FOR MEAN SCORES) IN UNIVERSE OF GENERALIZATION (W)


                  P             C             PC                                                                                  

 P                0.2351562
 C                0.0000482     0.0002387
 PC              -0.0004340    -0.0000482     0.0004340
   GENOVA  VERSION 3.1                                                                                                PAGE     120
          D STUDY                          #5 -- p x R x C DESIGN -- R FIXED AND C RANDOM           

                                                   D STUDY DESIGN NUMBER 005-004                    

       OBJECT OF MEASUREMENT :      P                       FACETS :      R           C      
     G STUDY POPULATION SIZE : INFINITE     G STUDY UNIVERSE SIZES : INFINITE    INFINITE                                        
     D STUDY POPULATION SIZE : INFINITE     D STUDY UNIVERSE SIZES :     2       INFINITE                                        
         D STUDY SAMPLE SIZE :     9          D STUDY SAMPLE SIZES :     2           4                                           
 ----------------------------------------------------------------------------------------------------------------------------------
                          VARIANCE COMPONENTS IN TERMS OF                            VARIANCE COMPONENTS IN TERMS OF
                G STUDY UNIVERSE (OF ADMISSIBLE OBSERVATIONS) SIZES             D STUDY UNIVERSE (OF GENERALIZATION) SIZES
             ---------------------------------------------------------- -----------------------------------------------------------
                                                VARIANCE COMPONENTS                                        VARIANCE COMPONENTS
               VARIANCE     FINITE   D STUDY      FOR MEAN SCORES         VARIANCE     FINITE   D STUDY      FOR MEAN SCORES
              COMPONENTS   UNIVERSE SAMPLING --------------------------  COMPONENTS   UNIVERSE SAMPLING ---------------------------
              FOR SINGLE     COR-     FRE-                   STANDARD    FOR SINGLE     COR-     FRE-                   STANDARD
 EFFECT      OBSERVATIONS  RECTIONS QUENCIES   ESTIMATES      ERRORS    OBSERVATIONS  RECTIONS QUENCIES   ESTIMATES      ERRORS
 ----------------------------------------------------------------------------------------------------------------------------------
 P              0.94907     1.0000        1     0.94907       0.48709      1.02083     1.0000        1     1.02083       0.48493   
 R          0.00000E+00     1.0000        2 0.00000E+00       0.00792  0.00000E+00QFM0000E+00        2     -------       -------   
 C              0.02778     1.0000        4     0.00694       0.01247      0.04398     1.0000        4     0.01100       0.01159   
 PR             0.14352     1.0000        2     0.07176       0.04586      0.14352 0.0000E+00        2     -------       -------   
 PC             0.10185     1.0000        4     0.02546       0.01718      0.18750     1.0000        4     0.04688       0.01563   
 RC             0.03241     1.0000        8     0.00405       0.00462      0.03241 0.0000E+00        8     -------       -------   
 PRC            0.17130     1.0000        8     0.02141       0.00714      0.17130 0.0000E+00        8     -------       -------   
 ----------------------------------------------------------------------------------------------------------------------------------
            QFM = QUADRATIC FORM

 ----------------------------------------------------------------------------------------------------------------------------------


                                                    STANDARD
                                          STANDARD  ERROR OF
                                VARIANCE DEVIATION  VARIANCE

              UNIVERSE SCORE     1.02083   1.01036   0.48493
     EXPECTED OBSERVED SCORE     1.06771   1.03330   0.48451
            LOWER CASE DELTA     0.04688   0.21651   0.01563          GENERALIZABILITY COEFFICIENT =  0.95610  (21.77778)
            UPPER CASE DELTA     0.05787   0.24056   0.01801                                   PHI =  0.94635  (17.64000)
                        MEAN     0.12963   0.36004
 ----------------------------------------------------------------------------------------------------------------------------------
        NOTE:  SIGNAL/NOISE RATIOS ARE IN PARENTHESES
   GENOVA  VERSION 3.1                                                                                                PAGE     121
          D STUDY                          #5 -- p x R x C DESIGN -- R FIXED AND C RANDOM           

                                                   D STUDY DESIGN NUMBER 005-004                    


         VARIANCE - COVARIANCE MATRIX FOR ESTIMATED VARIANCE COMPONENTS (FOR MEAN SCORES) IN UNIVERSE OF GENERALIZATION (W)


                  P             C             PC                                                                                  

 P                0.2351562
 C                0.0000362     0.0001343
 PC              -0.0003255    -0.0000271     0.0002441
   GENOVA  VERSION 3.1                                                                                                PAGE     122
          D STUDY                          #5 -- p x R x C DESIGN -- R FIXED AND C RANDOM           

                                                   D STUDY DESIGN NUMBER 005-005                    

       OBJECT OF MEASUREMENT :      P                       FACETS :      R           C      
     G STUDY POPULATION SIZE : INFINITE     G STUDY UNIVERSE SIZES : INFINITE    INFINITE                                        
     D STUDY POPULATION SIZE : INFINITE     D STUDY UNIVERSE SIZES :     2       INFINITE                                        
         D STUDY SAMPLE SIZE :     9          D STUDY SAMPLE SIZES :     2           5                                           
 ----------------------------------------------------------------------------------------------------------------------------------
                          VARIANCE COMPONENTS IN TERMS OF                            VARIANCE COMPONENTS IN TERMS OF
                G STUDY UNIVERSE (OF ADMISSIBLE OBSERVATIONS) SIZES             D STUDY UNIVERSE (OF GENERALIZATION) SIZES
             ---------------------------------------------------------- -----------------------------------------------------------
                                                VARIANCE COMPONENTS                                        VARIANCE COMPONENTS
               VARIANCE     FINITE   D STUDY      FOR MEAN SCORES         VARIANCE     FINITE   D STUDY      FOR MEAN SCORES
              COMPONENTS   UNIVERSE SAMPLING --------------------------  COMPONENTS   UNIVERSE SAMPLING ---------------------------
              FOR SINGLE     COR-     FRE-                   STANDARD    FOR SINGLE     COR-     FRE-                   STANDARD
 EFFECT      OBSERVATIONS  RECTIONS QUENCIES   ESTIMATES      ERRORS    OBSERVATIONS  RECTIONS QUENCIES   ESTIMATES      ERRORS
 ----------------------------------------------------------------------------------------------------------------------------------
 P              0.94907     1.0000        1     0.94907       0.48709      1.02083     1.0000        1     1.02083       0.48493   
 R          0.00000E+00     1.0000        2 0.00000E+00       0.00792  0.00000E+00QFM0000E+00        2     -------       -------   
 C              0.02778     1.0000        5     0.00556       0.00998      0.04398     1.0000        5     0.00880       0.00927   
 PR             0.14352     1.0000        2     0.07176       0.04586      0.14352 0.0000E+00        2     -------       -------   
 PC             0.10185     1.0000        5     0.02037       0.01374      0.18750     1.0000        5     0.03750       0.01250   
 RC             0.03241     1.0000       10     0.00324       0.00369      0.03241 0.0000E+00       10     -------       -------   
 PRC            0.17130     1.0000       10     0.01713       0.00571      0.17130 0.0000E+00       10     -------       -------   
 ----------------------------------------------------------------------------------------------------------------------------------
            QFM = QUADRATIC FORM

 ----------------------------------------------------------------------------------------------------------------------------------


                                                    STANDARD
                                          STANDARD  ERROR OF
                                VARIANCE DEVIATION  VARIANCE

              UNIVERSE SCORE     1.02083   1.01036   0.48493
     EXPECTED OBSERVED SCORE     1.05833   1.02875   0.48455
            LOWER CASE DELTA     0.03750   0.19365   0.01250          GENERALIZABILITY COEFFICIENT =  0.96457  (27.22222)
            UPPER CASE DELTA     0.04630   0.21517   0.01440                                   PHI =  0.95662  (22.05000)
                        MEAN     0.12639   0.35551
 ----------------------------------------------------------------------------------------------------------------------------------
        NOTE:  SIGNAL/NOISE RATIOS ARE IN PARENTHESES
   GENOVA  VERSION 3.1                                                                                                PAGE     123
          D STUDY                          #5 -- p x R x C DESIGN -- R FIXED AND C RANDOM           

                                                   D STUDY DESIGN NUMBER 005-005                    


         VARIANCE - COVARIANCE MATRIX FOR ESTIMATED VARIANCE COMPONENTS (FOR MEAN SCORES) IN UNIVERSE OF GENERALIZATION (W)


                  P             C             PC                                                                                  

 P                0.2351562
 C                0.0000289     0.0000859
 PC              -0.0002604    -0.0000174     0.0001563
   GENOVA  VERSION 3.1                                                                                                PAGE     124
          D STUDY                          #5 -- p x R x C DESIGN -- R FIXED AND C RANDOM           

                                                   D STUDY DESIGN NUMBER 005-006                    

       OBJECT OF MEASUREMENT :      P                       FACETS :      R           C      
     G STUDY POPULATION SIZE : INFINITE     G STUDY UNIVERSE SIZES : INFINITE    INFINITE                                        
     D STUDY POPULATION SIZE : INFINITE     D STUDY UNIVERSE SIZES :     2       INFINITE                                        
         D STUDY SAMPLE SIZE :     9          D STUDY SAMPLE SIZES :     2           6                                           
 ----------------------------------------------------------------------------------------------------------------------------------
                          VARIANCE COMPONENTS IN TERMS OF                            VARIANCE COMPONENTS IN TERMS OF
                G STUDY UNIVERSE (OF ADMISSIBLE OBSERVATIONS) SIZES             D STUDY UNIVERSE (OF GENERALIZATION) SIZES
             ---------------------------------------------------------- -----------------------------------------------------------
                                                VARIANCE COMPONENTS                                        VARIANCE COMPONENTS
               VARIANCE     FINITE   D STUDY      FOR MEAN SCORES         VARIANCE     FINITE   D STUDY      FOR MEAN SCORES
              COMPONENTS   UNIVERSE SAMPLING --------------------------  COMPONENTS   UNIVERSE SAMPLING ---------------------------
              FOR SINGLE     COR-     FRE-                   STANDARD    FOR SINGLE     COR-     FRE-                   STANDARD
 EFFECT      OBSERVATIONS  RECTIONS QUENCIES   ESTIMATES      ERRORS    OBSERVATIONS  RECTIONS QUENCIES   ESTIMATES      ERRORS
 ----------------------------------------------------------------------------------------------------------------------------------
 P              0.94907     1.0000        1     0.94907       0.48709      1.02083     1.0000        1     1.02083       0.48493   
 R          0.00000E+00     1.0000        2 0.00000E+00       0.00792  0.00000E+00QFM0000E+00        2     -------       -------   
 C              0.02778     1.0000        6     0.00463       0.00832      0.04398     1.0000        6     0.00733       0.00773   
 PR             0.14352     1.0000        2     0.07176       0.04586      0.14352 0.0000E+00        2     -------       -------   
 PC             0.10185     1.0000        6     0.01698       0.01145      0.18750     1.0000        6     0.03125       0.01042   
 RC             0.03241     1.0000       12     0.00270       0.00308      0.03241 0.0000E+00       12     -------       -------   
 PRC            0.17130     1.0000       12     0.01427       0.00476      0.17130 0.0000E+00       12     -------       -------   
 ----------------------------------------------------------------------------------------------------------------------------------
            QFM = QUADRATIC FORM

 ----------------------------------------------------------------------------------------------------------------------------------


                                                    STANDARD
                                          STANDARD  ERROR OF
                                VARIANCE DEVIATION  VARIANCE

              UNIVERSE SCORE     1.02083   1.01036   0.48493
     EXPECTED OBSERVED SCORE     1.05208   1.02571   0.48459
            LOWER CASE DELTA     0.03125   0.17678   0.01042          GENERALIZABILITY COEFFICIENT =  0.97030  (32.66667)
            UPPER CASE DELTA     0.03858   0.19642   0.01200                                   PHI =  0.96358  (26.46000)
                        MEAN     0.12423   0.35246
 ----------------------------------------------------------------------------------------------------------------------------------
        NOTE:  SIGNAL/NOISE RATIOS ARE IN PARENTHESES
   GENOVA  VERSION 3.1                                                                                                PAGE     125
          D STUDY                          #5 -- p x R x C DESIGN -- R FIXED AND C RANDOM           

                                                   D STUDY DESIGN NUMBER 005-006                    


         VARIANCE - COVARIANCE MATRIX FOR ESTIMATED VARIANCE COMPONENTS (FOR MEAN SCORES) IN UNIVERSE OF GENERALIZATION (W)


                  P             C             PC                                                                                  

 P                0.2351562
 C                0.0000241     0.0000597
 PC              -0.0002170    -0.0000121     0.0001085
   GENOVA  VERSION 3.1                                                                                                PAGE     126
          D STUDY                          #5 -- p x R x C DESIGN -- R FIXED AND C RANDOM           

                                                   D STUDY DESIGN NUMBER 005-007                    

       OBJECT OF MEASUREMENT :      P                       FACETS :      R           C      
     G STUDY POPULATION SIZE : INFINITE     G STUDY UNIVERSE SIZES : INFINITE    INFINITE                                        
     D STUDY POPULATION SIZE : INFINITE     D STUDY UNIVERSE SIZES :     2       INFINITE                                        
         D STUDY SAMPLE SIZE :     9          D STUDY SAMPLE SIZES :     2           7                                           
 ----------------------------------------------------------------------------------------------------------------------------------
                          VARIANCE COMPONENTS IN TERMS OF                            VARIANCE COMPONENTS IN TERMS OF
                G STUDY UNIVERSE (OF ADMISSIBLE OBSERVATIONS) SIZES             D STUDY UNIVERSE (OF GENERALIZATION) SIZES
             ---------------------------------------------------------- -----------------------------------------------------------
                                                VARIANCE COMPONENTS                                        VARIANCE COMPONENTS
               VARIANCE     FINITE   D STUDY      FOR MEAN SCORES         VARIANCE     FINITE   D STUDY      FOR MEAN SCORES
              COMPONENTS   UNIVERSE SAMPLING --------------------------  COMPONENTS   UNIVERSE SAMPLING ---------------------------
              FOR SINGLE     COR-     FRE-                   STANDARD    FOR SINGLE     COR-     FRE-                   STANDARD
 EFFECT      OBSERVATIONS  RECTIONS QUENCIES   ESTIMATES      ERRORS    OBSERVATIONS  RECTIONS QUENCIES   ESTIMATES      ERRORS
 ----------------------------------------------------------------------------------------------------------------------------------
 P              0.94907     1.0000        1     0.94907       0.48709      1.02083     1.0000        1     1.02083       0.48493   
 R          0.00000E+00     1.0000        2 0.00000E+00       0.00792  0.00000E+00QFM0000E+00        2     -------       -------   
 C              0.02778     1.0000        7     0.00397       0.00713      0.04398     1.0000        7     0.00628       0.00662   
 PR             0.14352     1.0000        2     0.07176       0.04586      0.14352 0.0000E+00        2     -------       -------   
 PC             0.10185     1.0000        7     0.01455       0.00982      0.18750     1.0000        7     0.02679       0.00893   
 RC             0.03241     1.0000       14     0.00231       0.00264      0.03241 0.0000E+00       14     -------       -------   
 PRC            0.17130     1.0000       14     0.01224       0.00408      0.17130 0.0000E+00       14     -------       -------   
 ----------------------------------------------------------------------------------------------------------------------------------
            QFM = QUADRATIC FORM

 ----------------------------------------------------------------------------------------------------------------------------------


                                                    STANDARD
                                          STANDARD  ERROR OF
                                VARIANCE DEVIATION  VARIANCE

              UNIVERSE SCORE     1.02083   1.01036   0.48493
     EXPECTED OBSERVED SCORE     1.04762   1.02353   0.48463
            LOWER CASE DELTA     0.02679   0.16366   0.00893          GENERALIZABILITY COEFFICIENT =  0.97443  (38.11111)
            UPPER CASE DELTA     0.03307   0.18185   0.01029                                   PHI =  0.96862  (30.87000)
                        MEAN     0.12269   0.35026
 ----------------------------------------------------------------------------------------------------------------------------------
        NOTE:  SIGNAL/NOISE RATIOS ARE IN PARENTHESES
   GENOVA  VERSION 3.1                                                                                                PAGE     127
          D STUDY                          #5 -- p x R x C DESIGN -- R FIXED AND C RANDOM           

                                                   D STUDY DESIGN NUMBER 005-007                    


         VARIANCE - COVARIANCE MATRIX FOR ESTIMATED VARIANCE COMPONENTS (FOR MEAN SCORES) IN UNIVERSE OF GENERALIZATION (W)


                  P             C             PC                                                                                  

 P                0.2351562
 C                0.0000207     0.0000439
 PC              -0.0001860    -0.0000089     0.0000797
   GENOVA  VERSION 3.1                                                                                                PAGE     128
          D STUDY                          #5 -- p x R x C DESIGN -- R FIXED AND C RANDOM           

                                                   D STUDY DESIGN NUMBER 005-008                    

       OBJECT OF MEASUREMENT :      P                       FACETS :      R           C      
     G STUDY POPULATION SIZE : INFINITE     G STUDY UNIVERSE SIZES : INFINITE    INFINITE                                        
     D STUDY POPULATION SIZE : INFINITE     D STUDY UNIVERSE SIZES :     2       INFINITE                                        
         D STUDY SAMPLE SIZE :     9          D STUDY SAMPLE SIZES :     2           8                                           
 ----------------------------------------------------------------------------------------------------------------------------------
                          VARIANCE COMPONENTS IN TERMS OF                            VARIANCE COMPONENTS IN TERMS OF
                G STUDY UNIVERSE (OF ADMISSIBLE OBSERVATIONS) SIZES             D STUDY UNIVERSE (OF GENERALIZATION) SIZES
             ---------------------------------------------------------- -----------------------------------------------------------
                                                VARIANCE COMPONENTS                                        VARIANCE COMPONENTS
               VARIANCE     FINITE   D STUDY      FOR MEAN SCORES         VARIANCE     FINITE   D STUDY      FOR MEAN SCORES
              COMPONENTS   UNIVERSE SAMPLING --------------------------  COMPONENTS   UNIVERSE SAMPLING ---------------------------
              FOR SINGLE     COR-     FRE-                   STANDARD    FOR SINGLE     COR-     FRE-                   STANDARD
 EFFECT      OBSERVATIONS  RECTIONS QUENCIES   ESTIMATES      ERRORS    OBSERVATIONS  RECTIONS QUENCIES   ESTIMATES      ERRORS
 ----------------------------------------------------------------------------------------------------------------------------------
 P              0.94907     1.0000        1     0.94907       0.48709      1.02083     1.0000        1     1.02083       0.48493   
 R          0.00000E+00     1.0000        2 0.00000E+00       0.00792  0.00000E+00QFM0000E+00        2     -------       -------   
 C              0.02778     1.0000        8     0.00347       0.00624      0.04398     1.0000        8     0.00550       0.00579   
 PR             0.14352     1.0000        2     0.07176       0.04586      0.14352 0.0000E+00        2     -------       -------   
 PC             0.10185     1.0000        8     0.01273       0.00859      0.18750     1.0000        8     0.02344       0.00781   
 RC             0.03241     1.0000       16     0.00203       0.00231      0.03241 0.0000E+00       16     -------       -------   
 PRC            0.17130     1.0000       16     0.01071       0.00357      0.17130 0.0000E+00       16     -------       -------   
 ----------------------------------------------------------------------------------------------------------------------------------
            QFM = QUADRATIC FORM

 ----------------------------------------------------------------------------------------------------------------------------------


                                                    STANDARD
                                          STANDARD  ERROR OF
                                VARIANCE DEVIATION  VARIANCE

              UNIVERSE SCORE     1.02083   1.01036   0.48493
     EXPECTED OBSERVED SCORE     1.04427   1.02190   0.48466
            LOWER CASE DELTA     0.02344   0.15309   0.00781          GENERALIZABILITY COEFFICIENT =  0.97756  (43.55556)
            UPPER CASE DELTA     0.02894   0.17010   0.00900                                   PHI =  0.97244  (35.28000)
                        MEAN     0.12153   0.34861
 ----------------------------------------------------------------------------------------------------------------------------------
        NOTE:  SIGNAL/NOISE RATIOS ARE IN PARENTHESES
   GENOVA  VERSION 3.1                                                                                                PAGE     129
          D STUDY                          #5 -- p x R x C DESIGN -- R FIXED AND C RANDOM           

                                                   D STUDY DESIGN NUMBER 005-008                    


         VARIANCE - COVARIANCE MATRIX FOR ESTIMATED VARIANCE COMPONENTS (FOR MEAN SCORES) IN UNIVERSE OF GENERALIZATION (W)


                  P             C             PC                                                                                  

 P                0.2351562
 C                0.0000181     0.0000336
 PC              -0.0001628    -0.0000068     0.0000610
   GENOVA  VERSION 3.1                                                                                                PAGE     130
          D STUDY                          #5 -- p x R x C DESIGN -- R FIXED AND C RANDOM           

                                                   D STUDY DESIGN NUMBER 005-009                    

       OBJECT OF MEASUREMENT :      P                       FACETS :      R           C      
     G STUDY POPULATION SIZE : INFINITE     G STUDY UNIVERSE SIZES : INFINITE    INFINITE                                        
     D STUDY POPULATION SIZE : INFINITE     D STUDY UNIVERSE SIZES :     2       INFINITE                                        
         D STUDY SAMPLE SIZE :     9          D STUDY SAMPLE SIZES :     2           9                                           
 ----------------------------------------------------------------------------------------------------------------------------------
                          VARIANCE COMPONENTS IN TERMS OF                            VARIANCE COMPONENTS IN TERMS OF
                G STUDY UNIVERSE (OF ADMISSIBLE OBSERVATIONS) SIZES             D STUDY UNIVERSE (OF GENERALIZATION) SIZES
             ---------------------------------------------------------- -----------------------------------------------------------
                                                VARIANCE COMPONENTS                                        VARIANCE COMPONENTS
               VARIANCE     FINITE   D STUDY      FOR MEAN SCORES         VARIANCE     FINITE   D STUDY      FOR MEAN SCORES
              COMPONENTS   UNIVERSE SAMPLING --------------------------  COMPONENTS   UNIVERSE SAMPLING ---------------------------
              FOR SINGLE     COR-     FRE-                   STANDARD    FOR SINGLE     COR-     FRE-                   STANDARD
 EFFECT      OBSERVATIONS  RECTIONS QUENCIES   ESTIMATES      ERRORS    OBSERVATIONS  RECTIONS QUENCIES   ESTIMATES      ERRORS
 ----------------------------------------------------------------------------------------------------------------------------------
 P              0.94907     1.0000        1     0.94907       0.48709      1.02083     1.0000        1     1.02083       0.48493   
 R          0.00000E+00     1.0000        2 0.00000E+00       0.00792  0.00000E+00QFM0000E+00        2     -------       -------   
 C              0.02778     1.0000        9     0.00309       0.00554      0.04398     1.0000        9     0.00489       0.00515   
 PR             0.14352     1.0000        2     0.07176       0.04586      0.14352 0.0000E+00        2     -------       -------   
 PC             0.10185     1.0000        9     0.01132       0.00763      0.18750     1.0000        9     0.02083       0.00694   
 RC             0.03241     1.0000       18     0.00180       0.00205      0.03241 0.0000E+00       18     -------       -------   
 PRC            0.17130     1.0000       18     0.00952       0.00317      0.17130 0.0000E+00       18     -------       -------   
 ----------------------------------------------------------------------------------------------------------------------------------
            QFM = QUADRATIC FORM

 ----------------------------------------------------------------------------------------------------------------------------------


                                                    STANDARD
                                          STANDARD  ERROR OF
                                VARIANCE DEVIATION  VARIANCE

              UNIVERSE SCORE     1.02083   1.01036   0.48493
     EXPECTED OBSERVED SCORE     1.04167   1.02062   0.48468
            LOWER CASE DELTA     0.02083   0.14434   0.00694          GENERALIZABILITY COEFFICIENT =  0.98000  (49.00000)
            UPPER CASE DELTA     0.02572   0.16038   0.00800                                   PHI =  0.97542  (39.69000)
                        MEAN     0.12063   0.34731
 ----------------------------------------------------------------------------------------------------------------------------------
        NOTE:  SIGNAL/NOISE RATIOS ARE IN PARENTHESES
   GENOVA  VERSION 3.1                                                                                                PAGE     131
          D STUDY                          #5 -- p x R x C DESIGN -- R FIXED AND C RANDOM           

                                                   D STUDY DESIGN NUMBER 005-009                    


         VARIANCE - COVARIANCE MATRIX FOR ESTIMATED VARIANCE COMPONENTS (FOR MEAN SCORES) IN UNIVERSE OF GENERALIZATION (W)


                  P             C             PC                                                                                  

 P                0.2351562
 C                0.0000161     0.0000265
 PC              -0.0001447    -0.0000054     0.0000482
   GENOVA  VERSION 3.1                                                                                                PAGE     132
          D STUDY                          #5 -- p x R x C DESIGN -- R FIXED AND C RANDOM           

                                                   D STUDY DESIGN NUMBER 005-010                    

       OBJECT OF MEASUREMENT :      P                       FACETS :      R           C      
     G STUDY POPULATION SIZE : INFINITE     G STUDY UNIVERSE SIZES : INFINITE    INFINITE                                        
     D STUDY POPULATION SIZE : INFINITE     D STUDY UNIVERSE SIZES :     2       INFINITE                                        
         D STUDY SAMPLE SIZE :     9          D STUDY SAMPLE SIZES :     2          10                                           
 ----------------------------------------------------------------------------------------------------------------------------------
                          VARIANCE COMPONENTS IN TERMS OF                            VARIANCE COMPONENTS IN TERMS OF
                G STUDY UNIVERSE (OF ADMISSIBLE OBSERVATIONS) SIZES             D STUDY UNIVERSE (OF GENERALIZATION) SIZES
             ---------------------------------------------------------- -----------------------------------------------------------
                                                VARIANCE COMPONENTS                                        VARIANCE COMPONENTS
               VARIANCE     FINITE   D STUDY      FOR MEAN SCORES         VARIANCE     FINITE   D STUDY      FOR MEAN SCORES
              COMPONENTS   UNIVERSE SAMPLING --------------------------  COMPONENTS   UNIVERSE SAMPLING ---------------------------
              FOR SINGLE     COR-     FRE-                   STANDARD    FOR SINGLE     COR-     FRE-                   STANDARD
 EFFECT      OBSERVATIONS  RECTIONS QUENCIES   ESTIMATES      ERRORS    OBSERVATIONS  RECTIONS QUENCIES   ESTIMATES      ERRORS
 ----------------------------------------------------------------------------------------------------------------------------------
 P              0.94907     1.0000        1     0.94907       0.48709      1.02083     1.0000        1     1.02083       0.48493   
 R          0.00000E+00     1.0000        2 0.00000E+00       0.00792  0.00000E+00QFM0000E+00        2     -------       -------   
 C              0.02778     1.0000       10     0.00278       0.00499      0.04398     1.0000       10     0.00440       0.00464   
 PR             0.14352     1.0000        2     0.07176       0.04586      0.14352 0.0000E+00        2     -------       -------   
 PC             0.10185     1.0000       10     0.01019       0.00687      0.18750     1.0000       10     0.01875       0.00625   
 RC             0.03241     1.0000       20     0.00162       0.00185      0.03241 0.0000E+00       20     -------       -------   
 PRC            0.17130     1.0000       20     0.00856       0.00285      0.17130 0.0000E+00       20     -------       -------   
 ----------------------------------------------------------------------------------------------------------------------------------
            QFM = QUADRATIC FORM

 ----------------------------------------------------------------------------------------------------------------------------------


                                                    STANDARD
                                          STANDARD  ERROR OF
                                VARIANCE DEVIATION  VARIANCE

              UNIVERSE SCORE     1.02083   1.01036   0.48493
     EXPECTED OBSERVED SCORE     1.03958   1.01960   0.48470
            LOWER CASE DELTA     0.01875   0.13693   0.00625          GENERALIZABILITY COEFFICIENT =  0.98196  (54.44444)
            UPPER CASE DELTA     0.02315   0.15215   0.00720                                   PHI =  0.97783  (44.10000)
                        MEAN     0.11991   0.34628
 ----------------------------------------------------------------------------------------------------------------------------------
        NOTE:  SIGNAL/NOISE RATIOS ARE IN PARENTHESES
   GENOVA  VERSION 3.1                                                                                                PAGE     133
          D STUDY                          #5 -- p x R x C DESIGN -- R FIXED AND C RANDOM           

                                                   D STUDY DESIGN NUMBER 005-010                    


         VARIANCE - COVARIANCE MATRIX FOR ESTIMATED VARIANCE COMPONENTS (FOR MEAN SCORES) IN UNIVERSE OF GENERALIZATION (W)


                  P             C             PC                                                                                  

 P                0.2351562
 C                0.0000145     0.0000215
 PC              -0.0001302    -0.0000043     0.0000391
   GENOVA  VERSION 3.1                                                                                                PAGE     134
          D STUDY                          #5 -- p x R x C DESIGN -- R FIXED AND C RANDOM           

                                                   D STUDY DESIGN NUMBER 005-011                    

       OBJECT OF MEASUREMENT :      P                       FACETS :      R           C      
     G STUDY POPULATION SIZE : INFINITE     G STUDY UNIVERSE SIZES : INFINITE    INFINITE                                        
     D STUDY POPULATION SIZE : INFINITE     D STUDY UNIVERSE SIZES :     2       INFINITE                                        
         D STUDY SAMPLE SIZE :     9          D STUDY SAMPLE SIZES :     2          11                                           
 ----------------------------------------------------------------------------------------------------------------------------------
                          VARIANCE COMPONENTS IN TERMS OF                            VARIANCE COMPONENTS IN TERMS OF
                G STUDY UNIVERSE (OF ADMISSIBLE OBSERVATIONS) SIZES             D STUDY UNIVERSE (OF GENERALIZATION) SIZES
             ---------------------------------------------------------- -----------------------------------------------------------
                                                VARIANCE COMPONENTS                                        VARIANCE COMPONENTS
               VARIANCE     FINITE   D STUDY      FOR MEAN SCORES         VARIANCE     FINITE   D STUDY      FOR MEAN SCORES
              COMPONENTS   UNIVERSE SAMPLING --------------------------  COMPONENTS   UNIVERSE SAMPLING ---------------------------
              FOR SINGLE     COR-     FRE-                   STANDARD    FOR SINGLE     COR-     FRE-                   STANDARD
 EFFECT      OBSERVATIONS  RECTIONS QUENCIES   ESTIMATES      ERRORS    OBSERVATIONS  RECTIONS QUENCIES   ESTIMATES      ERRORS
 ----------------------------------------------------------------------------------------------------------------------------------
 P              0.94907     1.0000        1     0.94907       0.48709      1.02083     1.0000        1     1.02083       0.48493   
 R          0.00000E+00     1.0000        2 0.00000E+00       0.00792  0.00000E+00QFM0000E+00        2     -------       -------   
 C              0.02778     1.0000       11     0.00253       0.00454      0.04398     1.0000       11     0.00400       0.00421   
 PR             0.14352     1.0000        2     0.07176       0.04586      0.14352 0.0000E+00        2     -------       -------   
 PC             0.10185     1.0000       11     0.00926       0.00625      0.18750     1.0000       11     0.01705       0.00568   
 RC             0.03241     1.0000       22     0.00147       0.00168      0.03241 0.0000E+00       22     -------       -------   
 PRC            0.17130     1.0000       22     0.00779       0.00260      0.17130 0.0000E+00       22     -------       -------   
 ----------------------------------------------------------------------------------------------------------------------------------
            QFM = QUADRATIC FORM

 ----------------------------------------------------------------------------------------------------------------------------------


                                                    STANDARD
                                          STANDARD  ERROR OF
                                VARIANCE DEVIATION  VARIANCE

              UNIVERSE SCORE     1.02083   1.01036   0.48493
     EXPECTED OBSERVED SCORE     1.03788   1.01876   0.48472
            LOWER CASE DELTA     0.01705   0.13056   0.00568          GENERALIZABILITY COEFFICIENT =  0.98358  (59.88889)
            UPPER CASE DELTA     0.02104   0.14506   0.00655                                   PHI =  0.97980  (48.51000)
                        MEAN     0.11932   0.34542
 ----------------------------------------------------------------------------------------------------------------------------------
        NOTE:  SIGNAL/NOISE RATIOS ARE IN PARENTHESES
   GENOVA  VERSION 3.1                                                                                                PAGE     135
          D STUDY                          #5 -- p x R x C DESIGN -- R FIXED AND C RANDOM           

                                                   D STUDY DESIGN NUMBER 005-011                    


         VARIANCE - COVARIANCE MATRIX FOR ESTIMATED VARIANCE COMPONENTS (FOR MEAN SCORES) IN UNIVERSE OF GENERALIZATION (W)


                  P             C             PC                                                                                  

 P                0.2351562
 C                0.0000132     0.0000178
 PC              -0.0001184    -0.0000036     0.0000323
   GENOVA  VERSION 3.1                                                                                                PAGE     136
          D STUDY                          #5 -- p x R x C DESIGN -- R FIXED AND C RANDOM           

                                                   D STUDY DESIGN NUMBER 005-012                    

       OBJECT OF MEASUREMENT :      P                       FACETS :      R           C      
     G STUDY POPULATION SIZE : INFINITE     G STUDY UNIVERSE SIZES : INFINITE    INFINITE                                        
     D STUDY POPULATION SIZE : INFINITE     D STUDY UNIVERSE SIZES :     2       INFINITE                                        
         D STUDY SAMPLE SIZE :     9          D STUDY SAMPLE SIZES :     2          12                                           
 ----------------------------------------------------------------------------------------------------------------------------------
                          VARIANCE COMPONENTS IN TERMS OF                            VARIANCE COMPONENTS IN TERMS OF
                G STUDY UNIVERSE (OF ADMISSIBLE OBSERVATIONS) SIZES             D STUDY UNIVERSE (OF GENERALIZATION) SIZES
             ---------------------------------------------------------- -----------------------------------------------------------
                                                VARIANCE COMPONENTS                                        VARIANCE COMPONENTS
               VARIANCE     FINITE   D STUDY      FOR MEAN SCORES         VARIANCE     FINITE   D STUDY      FOR MEAN SCORES
              COMPONENTS   UNIVERSE SAMPLING --------------------------  COMPONENTS   UNIVERSE SAMPLING ---------------------------
              FOR SINGLE     COR-     FRE-                   STANDARD    FOR SINGLE     COR-     FRE-                   STANDARD
 EFFECT      OBSERVATIONS  RECTIONS QUENCIES   ESTIMATES      ERRORS    OBSERVATIONS  RECTIONS QUENCIES   ESTIMATES      ERRORS
 ----------------------------------------------------------------------------------------------------------------------------------
 P              0.94907     1.0000        1     0.94907       0.48709      1.02083     1.0000        1     1.02083       0.48493   
 R          0.00000E+00     1.0000        2 0.00000E+00       0.00792  0.00000E+00QFM0000E+00        2     -------       -------   
 C              0.02778     1.0000       12     0.00231       0.00416      0.04398     1.0000       12     0.00367       0.00386   
 PR             0.14352     1.0000        2     0.07176       0.04586      0.14352 0.0000E+00        2     -------       -------   
 PC             0.10185     1.0000       12     0.00849       0.00573      0.18750     1.0000       12     0.01563       0.00521   
 RC             0.03241     1.0000       24     0.00135       0.00154      0.03241 0.0000E+00       24     -------       -------   
 PRC            0.17130     1.0000       24     0.00714       0.00238      0.17130 0.0000E+00       24     -------       -------   
 ----------------------------------------------------------------------------------------------------------------------------------
            QFM = QUADRATIC FORM

 ----------------------------------------------------------------------------------------------------------------------------------


                                                    STANDARD
                                          STANDARD  ERROR OF
                                VARIANCE DEVIATION  VARIANCE

              UNIVERSE SCORE     1.02083   1.01036   0.48493
     EXPECTED OBSERVED SCORE     1.03646   1.01807   0.48473
            LOWER CASE DELTA     0.01563   0.12500   0.00521          GENERALIZABILITY COEFFICIENT =  0.98492  (65.33333)
            UPPER CASE DELTA     0.01929   0.13889   0.00600                                   PHI =  0.98145  (52.92000)
                        MEAN     0.11883   0.34471
 ----------------------------------------------------------------------------------------------------------------------------------
        NOTE:  SIGNAL/NOISE RATIOS ARE IN PARENTHESES
   GENOVA  VERSION 3.1                                                                                                PAGE     137
          D STUDY                          #5 -- p x R x C DESIGN -- R FIXED AND C RANDOM           

                                                   D STUDY DESIGN NUMBER 005-012                    


         VARIANCE - COVARIANCE MATRIX FOR ESTIMATED VARIANCE COMPONENTS (FOR MEAN SCORES) IN UNIVERSE OF GENERALIZATION (W)


                  P             C             PC                                                                                  

 P                0.2351562
 C                0.0000121     0.0000149
 PC              -0.0001085    -0.0000030     0.0000271
   GENOVA  VERSION 3.1                                                                                                PAGE     138
          D STUDY                          #5 -- p x R x C DESIGN -- R FIXED AND C RANDOM           


                              SUMMARY OF D STUDY RESULTS FOR SET OF CONTROL CARDS NO. 005

 ---------------------------------------------------------------------------------------------------------------------------------
                                                                          V A R I A N C E S
                            SAMPLE SIZES               --------------------------------------------------------
 D STUDY        -------------------------------------                 EXPECTED     LOWER     UPPER
  DESIGN  INDEX=    $P     R     C                       UNIVERSE     OBSERVED      CASE      CASE               GEN.
    NO    UNIV.=  INF.     2  INF.                         SCORE        SCORE      DELTA     DELTA     MEAN      COEF.      PHI
 ---------------------------------------------------------------------------------------------------------------------------------
 005-001             9     2     1                        1.02083      1.20833   0.18750   0.23148   0.17824   0.84483   0.81516
 005-002             9     2     2                        1.02083      1.11458   0.09375   0.11574   0.14583   0.91589   0.89817
 005-003             9     2     3                        1.02083      1.08333   0.06250   0.07716   0.13503   0.94231   0.92973
 005-004             9     2     4                        1.02083      1.06771   0.04688   0.05787   0.12963   0.95610   0.94635
 005-005             9     2     5                        1.02083      1.05833   0.03750   0.04630   0.12639   0.96457   0.95662
 005-006             9     2     6                        1.02083      1.05208   0.03125   0.03858   0.12423   0.97030   0.96358
 005-007             9     2     7                        1.02083      1.04762   0.02679   0.03307   0.12269   0.97443   0.96862
 005-008             9     2     8                        1.02083      1.04427   0.02344   0.02894   0.12153   0.97756   0.97244
 005-009             9     2     9                        1.02083      1.04167   0.02083   0.02572   0.12063   0.98000   0.97542
 005-010             9     2    10                        1.02083      1.03958   0.01875   0.02315   0.11991   0.98196   0.97783
 005-011             9     2    11                        1.02083      1.03788   0.01705   0.02104   0.11932   0.98358   0.97980
 005-012             9     2    12                        1.02083      1.03646   0.01563   0.01929   0.11883   0.98492   0.98145
   GENOVA  VERSION 3.1                                                                                                PAGE     139
                                                     CONTROL CARD INPUT LISTING


   COLUMN   11111111112222222222333333333344444444445555555555666666666677777777778
   12345678901234567890123456789012345678901234567890123456789012345678901234567890
   FINISH                                                                          
