# Supplementary material for: Clinical assessment of transthoracic echocardiography skills: a generalizability study
Source: BMC Med Educ. 2015 Feb 1;15:9. doi: 10.1186/s12909-015-0294-5 (PMC4334848; doi:10.1186/s12909-015-0294-5)
Supplement: Additional file 2: — Presents the full output data of the GENOVA analysis of the checklist scores. Data for both all random and mixed analysis with raters as a fixed facet is included. [file 12909_2015_294_MOESM2_ESM.txt]

                          GGGGGGGGGG   EEEEEEEEEEEE  NN        NN    OOOOOOOO    VV        VV   AAAAAAAAAA 
                         GGGGGGGGGGGG  EEEEEEEEEEEE  NNN       NN   OOOOOOOOOO   VV        VV  AAAAAAAAAAAA
                         GG         G  EE            NNNN      NN  OO        OO  VV        VV  AA        AA
                         GG            EE            NN NN     NN  OO        OO   VV      VV   AA        AA
                         GG            EE            NN  NN    NN  OO        OO   VV      VV   AA        AA
                         GG            EE            NN   NN   NN  OO        OO   VV      VV   AA        AA
                         GG            EE            NN    NN  NN  OO        OO    VV    VV    AA        AA
                         GG            EEEEEEEE      NN     NN NN  OO        OO    VV    VV    AA        AA
                         GG      GGGG  EEEEEEEE      NN      NNNN  OO        OO    VV    VV    AAAAAAAAAAAA
                         GG      GGGG  EE            NN       NNN  OO        OO     VV  VV     AAAAAAAAAAAA
                         GG        GG  EE            NN        NN  OO        OO     VV  VV     AA        AA
                         GG        GG  EE            NN        NN  OO        OO     VV  VV     AA        AA
                         GG        GG  EE            NN        NN  OO        OO      V  V      AA        AA
                         GG        GG  EE            NN        NN  OO        OO      VVVV      AA        AA
                         GGGGGGGGGGGG  EEEEEEEEEEEE  NN        NN   OOOOOOOOOO       VVVV      AA        AA
                          GGGGGGGGGG   EEEEEEEEEEEE  NN        NN    OOOOOOOO         VV       AA        AA


                                           A GENERAL PURPOSE ANALYSIS OF VARIANCE SYSTEM
                                             ---                      -  --

                                      GENOVA IS A FORTRAN 77 PROGRAM FOR ANALYSIS OF VARIANCE
                                        AND GENERALIZABILITY ANALYSES WITH BALANCED DESIGNS


                                                             AUTHORS

                                                         Joe E. Crick, Ed.D.
                                               Chief Technology & Information Officer
                                         Vice President Applications and Database Services
                                                National Board of Medical Examiners
                                                      Philadelphia, PA  19104

                                                      Robert L. Brennan, Ed.D.
                                                   Director, Iowa Testing Program
                                                         University of Iowa
                                                       Iowa City, Iowa 52242


                                                           VERSION 3.1
                                                          January, 2001
                               GENOVA has been checked for accuracy of output, however the authors
                                can make no assurances that the program is totally without error.

              GENOVA was developed in part under contract No. N00123-78-C-1206 with the Navy Personnel Research and 
              Development Center (NPRDC); Robert L. Brennan Principal Investigator.  GENOVA does not necessarily
              reflect NPRDC positions or policy, and no official endorsement should be inferred
   GENOVA  VERSION 3.1                                                                                                PAGE       1
                                                     CONTROL CARD INPUT LISTING


   COLUMN   11111111112222222222333333333344444444445555555555666666666677777777778
   12345678901234567890123456789012345678901234567890123456789012345678901234567890
   GSTUDY      P X r x C DESIGN NR 1. -- RANDOM MODEL                              
   COMMENT     USING "TOTAL SCORES"                                                
   OPTIONS     RECORDS 9                                                           
   EFFECT      * P 9 0                                                             
   EFFECT      + R 2 0                                                             
   EFFECT      + C 3 0                                                             
   FORMAT      (6F4.0)                                                             
   PROCESS                                                                         
   GENOVA  VERSION 3.1                                                                                                PAGE       2
          G STUDY                              P X r x C DESIGN NR 1. -- RANDOM MODEL               

                                             EXPANDED MAIN AND INTERACTION EFFECT TABLE             

         (** = INFINITE)    P         R         C                  TOTAL   DEGREES                                                
         SAMPLE SIZE        9         2         3        PRIMARY  NUMBER     OF                                                   
         UNIVERSE SIZE   ****      ****      ****        INDICES  INDICES  FREEDOM                                                
        **********************************************
        *              *         *         *         *
        *  P           *    1    *    0    *    0    *      1        1          8                                                 
        *  R           *    0    *    1    *    0    *      1        1          1                                                 
        *  C           *    0    *    0    *    1    *      1        1          2                                                 
        *              *         *         *         *
        **********************************************
        *              *         *         *         *
        *  PR          *    1    *    1    *    0    *      2        2          8                                                 
        *  PC          *    1    *    0    *    1    *      2        2         16                                                 
        *  RC          *    0    *    1    *    1    *      2        2          2                                                 
        *              *         *         *         *
        **********************************************
        *              *         *         *         *
        *  PRC         *    1    *    1    *    1    *      3        3         16                                                 
        *              *         *         *         *
        **********************************************
   GENOVA  VERSION 3.1                                                                                                PAGE       3
          G STUDY                              P X r x C DESIGN NR 1. -- RANDOM MODEL               

                                               INPUT RECORD LISTING WITH RECORD MEANS               


 RECORD #      1   330.00000   332.00000   289.00000   286.00000   351.00000   242.00000   305.00000

 RECORD #      2   282.00000   346.00000   306.00000   222.00000   245.00000   234.00000   272.50000

 RECORD #      3    56.00000    53.00000    21.00000    42.00000    34.00000    14.00000    36.66667

 RECORD #      4    77.00000    47.00000    71.00000    57.00000   111.00000    47.00000    68.33333

 RECORD #      5   251.00000   255.00000   234.00000   221.00000   276.00000   217.00000   242.33333

 RECORD #      6   124.00000    88.00000    43.00000   108.00000    87.00000    38.00000    81.33333

 RECORD #      7   245.00000   273.00000   283.00000   267.00000   228.00000   256.00000   258.66667

 RECORD #      8   293.00000   324.00000   293.00000   217.00000   292.00000   256.00000   279.16667

 RECORD #      9   286.00000   348.00000   317.00000   241.00000   289.00000   242.00000   287.16667
   GENOVA  VERSION 3.1                                                                                                PAGE       4
          G STUDY                              P X r x C DESIGN NR 1. -- RANDOM MODEL               

                                                          CELL MEAN SCORES                          


 **********************************************************************************************************************************

                                             *** GRAND MEAN =          203.4629630 ***


 **********************************************************************************************************************************

   MEAN SCORES FOR EFFECT:  R              SUBSCRIPT NOTATION:  (R)                


         (1) =         217.296296        (2) =         189.629630                                                                 

 **********************************************************************************************************************************

   MEAN SCORES FOR EFFECT:  C              SUBSCRIPT NOTATION:  (C)                


         (1) =         200.277778        (2) =         221.055556        (3) =         189.055556                                 

 **********************************************************************************************************************************

   MEAN SCORES FOR EFFECT:  RC             SUBSCRIPT NOTATION:  (R,C)              


        (1,1) =        216.000000       (1,2) =        229.555556       (1,3) =        206.333333                                 
        (2,1) =        184.555556       (2,2) =        212.555556       (2,3) =        171.777778                                 
   GENOVA  VERSION 3.1                                                                                                PAGE       5
          G STUDY                              P X r x C DESIGN NR 1. -- RANDOM MODEL               

                                                            ANOVA TABLE                             

         (** = INFINITE)    P         R         C                                                                                 
         SAMPLE SIZE        9         2         3                                                                                 
         UNIVERSE SIZE   ****      ****      ****                                                                                 
        ------------------------------------------------------------------------------------------------------------------
                      DEGREES      SUMS OF        SUMS OF                             (QF = QUASI F RATIO)
                         OF      SQUARES FOR    SQUARES FOR       MEAN            F            F-TEST DEGREES OF FREEDOM
         EFFECT       FREEDOM    MEAN SCORES   SCORE EFFECTS     SQUARES      STATISTIC        NUMERATOR      DENOMINATOR
        ------------------------------------------------------------------------------------------------------------------
         P                  8    0.27957E+07   560209.59259   70026.19907      42.81772 QF            8 QF           12 QF        
         R                  1    0.22458E+07    10333.50000   10333.50000       8.82686 QF            1 QF            5 QF        
         C                  2    0.22449E+07     9489.92593    4744.96296       5.52031 QF            2 QF            6 QF        
        ------------------------------------------------------------------------------------------------------------------
         PR                 8    0.28154E+07     9366.33333    1170.79167       2.96408               8              16           
         PC                16    0.28189E+07    13754.40741     859.65046       2.17637              16              16           
         RC                 2    0.22561E+07      789.77778     394.88889       0.99974               2              16           
        ------------------------------------------------------------------------------------------------------------------
         PRC               16    0.28457E+07     6319.88889     394.99306                                                         
        ------------------------------------------------------------------------------------------------------------------
         MEAN                  2235447.57407
        ------------------------------------------------------------------------------------------------------------------
         TOTAL             53                  610263.42593
        ------------------------------------------------------------------------------------------------------------------
           NOTE: FOR GENERALIZABILITY ANALYSES, F-STATISTICS SHOULD BE IGNORED
   GENOVA  VERSION 3.1                                                                                                PAGE       6
          G STUDY                              P X r x C DESIGN NR 1. -- RANDOM MODEL               

                                                          G STUDY RESULTS                           

         (** = INFINITE)    P         R         C                                                                                 
         SAMPLE SIZE        9         2         3                                                                                 
         UNIVERSE SIZE   ****      ****      ****                                     QFM = QUADRATIC FORM                        
        -----------------------------------------------------------------------------
                                   M O D E L   V A R I A N C E   C O M P O N E N T S
                      DEGREES      - - - - -   - - - - - - - -   - - - - - - - - - -
                         OF          USING            USING EMS          STANDARD
         EFFECT       FREEDOM      ALGORITHM          EQUATIONS           ERROR
        -----------------------------------------------------------------------------
         P                  8    11398.4583333      11398.4583333       5220.4387546                                              
         R                  1      339.3634259        339.3595679        313.3012335                                              
         C                  2      215.8564815        215.8506944        187.8628331                                              
        -----------------------------------------------------------------------------
         PR                 8      258.5995370        258.5995370        179.9648505                                              
         PC                16      232.3287037        232.3287037        157.6756897                                              
         RC                 2        (0.0)             (0.0)              34.3015169                                              
        -----------------------------------------------------------------------------
         PRC               16      394.9930556        394.9930556        131.6643519                                              
        -----------------------------------------------------------------------------
           NOTE: THE "ALGORITHM" AND "EMS" ESTIMATED VARIANCE COMPONENTS WILL BE
                 IDENTICAL IF THERE ARE NO NEGATIVE ESTIMATES
   GENOVA  VERSION 3.1                                                                                                PAGE       7
          G STUDY                              P X r x C DESIGN NR 1. -- RANDOM MODEL               

                                                   EXPECTED MEAN SQUARE EQUATIONS                   

         (** = INFINITE)    P         R         C                                                                                 
         SAMPLE SIZE        9         2         3                                                                                 
         UNIVERSE SIZE   ****      ****      ****                                                                                 


 EMS(P)           =  1.00*VC(PRC)  +  2.00*VC(PC)  +  3.00*VC(PR)  +  6.00*VC(P)                                                   

 EMS(R)           =  1.00*VC(PRC)  +  9.00*VC(RC)  +  3.00*VC(PR)  +  27.00*VC(R)                                                  

 EMS(C)           =  1.00*VC(PRC)  +  9.00*VC(RC)  +  2.00*VC(PC)  +  18.00*VC(C)                                                  

 EMS(PR)          =  1.00*VC(PRC)  +  3.00*VC(PR)                                                                                  

 EMS(PC)          =  1.00*VC(PRC)  +  2.00*VC(PC)                                                                                  

 EMS(RC)          =  1.00*VC(PRC)  +  9.00*VC(RC)                                                                                  

 EMS(PRC)         =  1.00*VC(PRC)                                                                                                  
   GENOVA  VERSION 3.1                                                                                                PAGE       8
          G STUDY                              P X r x C DESIGN NR 1. -- RANDOM MODEL               

                                 VARIANCE - COVARIANCE MATRIX FOR ESTIMATED VARIANCE COMPONENTS (V) 


                  P             R             C             PR            PC            RC            PRC                         

 P           **************
 R             1799.2970796 98157.6628864
 C              920.8008564   196.0990099 35292.4440423
 PR          -16193.6737164 -3598.5941592  -321.0278065 32387.3474329
 PC           -8287.2077075  -321.0278065 -2762.4025692  2889.2502581 24861.6231225
 RC            -321.0278065  -392.1980199  -588.2970298   642.0556129   963.0834194  1176.5940597
 PRC           2889.2502581   642.0556129   963.0834194 -5778.5005162 -8667.7507743 -1926.1668387 17335.5015486
   GENOVA  VERSION 3.1                                                                                                PAGE       9
                                                     CONTROL CARD INPUT LISTING


   COLUMN   11111111112222222222333333333344444444445555555555666666666677777777778
   12345678901234567890123456789012345678901234567890123456789012345678901234567890
   COMMENT                                                                         
   COMMENT       FIRST SET OF D STUDY CONTROL CARDS                                
   DSTUDY        #1 -- p X R X C DESIGN -- R AND C RANDOM                          
   DEFFECT       $ P                                                               
   DEFFECT         R 1                                                             
   DEFFECT         C 1 2 3 4 5 6 7 8 9 10 11 12                                    
   ENDDSTUDY                                                                       
   GENOVA  VERSION 3.1                                                                                                PAGE      10
          D STUDY                             #1 -- p X R X C DESIGN -- R AND C RANDOM              

                                                   D STUDY DESIGN NUMBER 001-001                    

       OBJECT OF MEASUREMENT :      P                       FACETS :      R           C      
     G STUDY POPULATION SIZE : INFINITE     G STUDY UNIVERSE SIZES : INFINITE    INFINITE                                        
     D STUDY POPULATION SIZE : INFINITE     D STUDY UNIVERSE SIZES : INFINITE    INFINITE                                        
         D STUDY SAMPLE SIZE :     9          D STUDY SAMPLE SIZES :     1           1                                           
 ----------------------------------------------------------------------------------------------------------------------------------
                          VARIANCE COMPONENTS IN TERMS OF                            VARIANCE COMPONENTS IN TERMS OF
                G STUDY UNIVERSE (OF ADMISSIBLE OBSERVATIONS) SIZES             D STUDY UNIVERSE (OF GENERALIZATION) SIZES
             ---------------------------------------------------------- -----------------------------------------------------------
                                                VARIANCE COMPONENTS                                        VARIANCE COMPONENTS
               VARIANCE     FINITE   D STUDY      FOR MEAN SCORES         VARIANCE     FINITE   D STUDY      FOR MEAN SCORES
              COMPONENTS   UNIVERSE SAMPLING --------------------------  COMPONENTS   UNIVERSE SAMPLING ---------------------------
              FOR SINGLE     COR-     FRE-                   STANDARD    FOR SINGLE     COR-     FRE-                   STANDARD
 EFFECT      OBSERVATIONS  RECTIONS QUENCIES   ESTIMATES      ERRORS    OBSERVATIONS  RECTIONS QUENCIES   ESTIMATES      ERRORS
 ----------------------------------------------------------------------------------------------------------------------------------
 P          11398.45833     1.0000        1 11398.45833    5220.43875  11398.45833     1.0000        1 11398.45833    5220.43875   
 R            339.35957     1.0000        1   339.35957     313.30123    339.35957     1.0000        1   339.35957     313.30123   
 C            215.85069     1.0000        1   215.85069     187.86283    215.85069     1.0000        1   215.85069     187.86283   
 PR           258.59954     1.0000        1   258.59954     179.96485    258.59954     1.0000        1   258.59954     179.96485   
 PC           232.32870     1.0000        1   232.32870     157.67569    232.32870     1.0000        1   232.32870     157.67569   
 RC         0.00000E+00     1.0000        1 0.00000E+00      34.30152  0.00000E+00     1.0000        1 0.00000E+00      34.30152   
 PRC          394.99306     1.0000        1   394.99306     131.66435    394.99306     1.0000        1   394.99306     131.66435   
 ----------------------------------------------------------------------------------------------------------------------------------
            QFM = QUADRATIC FORM

 ----------------------------------------------------------------------------------------------------------------------------------


                                                    STANDARD
                                          STANDARD  ERROR OF
                                VARIANCE DEVIATION  VARIANCE

              UNIVERSE SCORE 11398.45833 106.763565220.43875
     EXPECTED OBSERVED SCORE 12284.37963 110.834925221.23242
            LOWER CASE DELTA   885.92130  29.76443 226.87104          GENERALIZABILITY COEFFICIENT =  0.92788  (12.86622)
            UPPER CASE DELTA  1441.13156  37.96224 416.04146                                   PHI =  0.88776  ( 7.90938)
                        MEAN  1920.14133  43.81942
 ----------------------------------------------------------------------------------------------------------------------------------
        NOTE:  SIGNAL/NOISE RATIOS ARE IN PARENTHESES
   GENOVA  VERSION 3.1                                                                                                PAGE      11
          D STUDY                             #1 -- p X R X C DESIGN -- R AND C RANDOM              

                                                   D STUDY DESIGN NUMBER 001-001                    


         VARIANCE - COVARIANCE MATRIX FOR ESTIMATED VARIANCE COMPONENTS (FOR MEAN SCORES) IN UNIVERSE OF GENERALIZATION (W)


                  P             R             C             PR            PC            RC            PRC                         

 P           **************
 R             1799.2970796 98157.6628864
 C              920.8008564   196.0990099 35292.4440423
 PR          -16193.6737164 -3598.5941592  -321.0278065 32387.3474329
 PC           -8287.2077075  -321.0278065 -2762.4025692  2889.2502581 24861.6231225
 RC            -321.0278065  -392.1980199  -588.2970298   642.0556129   963.0834194  1176.5940597
 PRC           2889.2502581   642.0556129   963.0834194 -5778.5005162 -8667.7507743 -1926.1668387 17335.5015486
   GENOVA  VERSION 3.1                                                                                                PAGE      12
          D STUDY                             #1 -- p X R X C DESIGN -- R AND C RANDOM              

                                                   D STUDY DESIGN NUMBER 001-002                    

       OBJECT OF MEASUREMENT :      P                       FACETS :      R           C      
     G STUDY POPULATION SIZE : INFINITE     G STUDY UNIVERSE SIZES : INFINITE    INFINITE                                        
     D STUDY POPULATION SIZE : INFINITE     D STUDY UNIVERSE SIZES : INFINITE    INFINITE                                        
         D STUDY SAMPLE SIZE :     9          D STUDY SAMPLE SIZES :     1           2                                           
 ----------------------------------------------------------------------------------------------------------------------------------
                          VARIANCE COMPONENTS IN TERMS OF                            VARIANCE COMPONENTS IN TERMS OF
                G STUDY UNIVERSE (OF ADMISSIBLE OBSERVATIONS) SIZES             D STUDY UNIVERSE (OF GENERALIZATION) SIZES
             ---------------------------------------------------------- -----------------------------------------------------------
                                                VARIANCE COMPONENTS                                        VARIANCE COMPONENTS
               VARIANCE     FINITE   D STUDY      FOR MEAN SCORES         VARIANCE     FINITE   D STUDY      FOR MEAN SCORES
              COMPONENTS   UNIVERSE SAMPLING --------------------------  COMPONENTS   UNIVERSE SAMPLING ---------------------------
              FOR SINGLE     COR-     FRE-                   STANDARD    FOR SINGLE     COR-     FRE-                   STANDARD
 EFFECT      OBSERVATIONS  RECTIONS QUENCIES   ESTIMATES      ERRORS    OBSERVATIONS  RECTIONS QUENCIES   ESTIMATES      ERRORS
 ----------------------------------------------------------------------------------------------------------------------------------
 P          11398.45833     1.0000        1 11398.45833    5220.43875  11398.45833     1.0000        1 11398.45833    5220.43875   
 R            339.35957     1.0000        1   339.35957     313.30123    339.35957     1.0000        1   339.35957     313.30123   
 C            215.85069     1.0000        2   107.92535      93.93142    215.85069     1.0000        2   107.92535      93.93142   
 PR           258.59954     1.0000        1   258.59954     179.96485    258.59954     1.0000        1   258.59954     179.96485   
 PC           232.32870     1.0000        2   116.16435      78.83784    232.32870     1.0000        2   116.16435      78.83784   
 RC         0.00000E+00     1.0000        2 0.00000E+00      17.15076  0.00000E+00     1.0000        2 0.00000E+00      17.15076   
 PRC          394.99306     1.0000        2   197.49653      65.83218    394.99306     1.0000        2   197.49653      65.83218   
 ----------------------------------------------------------------------------------------------------------------------------------
            QFM = QUADRATIC FORM

 ----------------------------------------------------------------------------------------------------------------------------------


                                                    STANDARD
                                          STANDARD  ERROR OF
                                VARIANCE DEVIATION  VARIANCE

              UNIVERSE SCORE 11398.45833 106.763565220.43875
     EXPECTED OBSERVED SCORE 11970.71875 109.410785220.24032
            LOWER CASE DELTA   572.26042  23.92197 188.98017          GENERALIZABILITY COEFFICIENT =  0.95219  (19.91831)
            UPPER CASE DELTA  1019.54533  31.93032 366.82672                                   PHI =  0.91790  (11.17994)
                        MEAN  1777.36478  42.15880
 ----------------------------------------------------------------------------------------------------------------------------------
        NOTE:  SIGNAL/NOISE RATIOS ARE IN PARENTHESES
   GENOVA  VERSION 3.1                                                                                                PAGE      13
          D STUDY                             #1 -- p X R X C DESIGN -- R AND C RANDOM              

                                                   D STUDY DESIGN NUMBER 001-002                    


         VARIANCE - COVARIANCE MATRIX FOR ESTIMATED VARIANCE COMPONENTS (FOR MEAN SCORES) IN UNIVERSE OF GENERALIZATION (W)


                  P             R             C             PR            PC            RC            PRC                         

 P           **************
 R             1799.2970796 98157.6628864
 C              460.4004282    98.0495050  8823.1110106
 PR          -16193.6737164 -3598.5941592  -160.5139032 32387.3474329
 PC           -4143.6038537  -160.5139032  -690.6006423  1444.6251290  6215.4057806
 RC            -160.5139032  -196.0990099  -147.0742575   321.0278065   240.7708548   294.1485149
 PRC           1444.6251290   321.0278065   240.7708548 -2889.2502581 -2166.9376936  -481.5417097  4333.8753871
   GENOVA  VERSION 3.1                                                                                                PAGE      14
          D STUDY                             #1 -- p X R X C DESIGN -- R AND C RANDOM              

                                                   D STUDY DESIGN NUMBER 001-003                    

       OBJECT OF MEASUREMENT :      P                       FACETS :      R           C      
     G STUDY POPULATION SIZE : INFINITE     G STUDY UNIVERSE SIZES : INFINITE    INFINITE                                        
     D STUDY POPULATION SIZE : INFINITE     D STUDY UNIVERSE SIZES : INFINITE    INFINITE                                        
         D STUDY SAMPLE SIZE :     9          D STUDY SAMPLE SIZES :     1           3                                           
 ----------------------------------------------------------------------------------------------------------------------------------
                          VARIANCE COMPONENTS IN TERMS OF                            VARIANCE COMPONENTS IN TERMS OF
                G STUDY UNIVERSE (OF ADMISSIBLE OBSERVATIONS) SIZES             D STUDY UNIVERSE (OF GENERALIZATION) SIZES
             ---------------------------------------------------------- -----------------------------------------------------------
                                                VARIANCE COMPONENTS                                        VARIANCE COMPONENTS
               VARIANCE     FINITE   D STUDY      FOR MEAN SCORES         VARIANCE     FINITE   D STUDY      FOR MEAN SCORES
              COMPONENTS   UNIVERSE SAMPLING --------------------------  COMPONENTS   UNIVERSE SAMPLING ---------------------------
              FOR SINGLE     COR-     FRE-                   STANDARD    FOR SINGLE     COR-     FRE-                   STANDARD
 EFFECT      OBSERVATIONS  RECTIONS QUENCIES   ESTIMATES      ERRORS    OBSERVATIONS  RECTIONS QUENCIES   ESTIMATES      ERRORS
 ----------------------------------------------------------------------------------------------------------------------------------
 P          11398.45833     1.0000        1 11398.45833    5220.43875  11398.45833     1.0000        1 11398.45833    5220.43875   
 R            339.35957     1.0000        1   339.35957     313.30123    339.35957     1.0000        1   339.35957     313.30123   
 C            215.85069     1.0000        3    71.95023      62.62094    215.85069     1.0000        3    71.95023      62.62094   
 PR           258.59954     1.0000        1   258.59954     179.96485    258.59954     1.0000        1   258.59954     179.96485   
 PC           232.32870     1.0000        3    77.44290      52.55856    232.32870     1.0000        3    77.44290      52.55856   
 RC         0.00000E+00     1.0000        3 0.00000E+00      11.43384  0.00000E+00     1.0000        3 0.00000E+00      11.43384   
 PRC          394.99306     1.0000        3   131.66435      43.88812    394.99306     1.0000        3   131.66435      43.88812   
 ----------------------------------------------------------------------------------------------------------------------------------
            QFM = QUADRATIC FORM

 ----------------------------------------------------------------------------------------------------------------------------------


                                                    STANDARD
                                          STANDARD  ERROR OF
                                VARIANCE DEVIATION  VARIANCE

              UNIVERSE SCORE 11398.45833 106.763565220.43875
     EXPECTED OBSERVED SCORE 11866.16512 108.931935220.17417
            LOWER CASE DELTA   467.70679  21.62653 182.27337          GENERALIZABILITY COEFFICIENT =  0.96058  (24.37095)
            UPPER CASE DELTA   879.01659  29.64821 357.47570                                   PHI =  0.92840  (12.96728)
                        MEAN  1729.77259  41.59053
 ----------------------------------------------------------------------------------------------------------------------------------
        NOTE:  SIGNAL/NOISE RATIOS ARE IN PARENTHESES
   GENOVA  VERSION 3.1                                                                                                PAGE      15
          D STUDY                             #1 -- p X R X C DESIGN -- R AND C RANDOM              

                                                   D STUDY DESIGN NUMBER 001-003                    


         VARIANCE - COVARIANCE MATRIX FOR ESTIMATED VARIANCE COMPONENTS (FOR MEAN SCORES) IN UNIVERSE OF GENERALIZATION (W)


                  P             R             C             PR            PC            RC            PRC                         

 P           **************
 R             1799.2970796 98157.6628864
 C              306.9336188    65.3663366  3921.3826714
 PR          -16193.6737164 -3598.5941592  -107.0092688 32387.3474329
 PC           -2762.4025692  -107.0092688  -306.9336188   963.0834194  2762.4025692
 RC            -107.0092688  -130.7326733   -65.3663366   214.0185376   107.0092688   130.7326733
 PRC            963.0834194   214.0185376   107.0092688 -1926.1668387  -963.0834194  -214.0185376  1926.1668387
   GENOVA  VERSION 3.1                                                                                                PAGE      16
          D STUDY                             #1 -- p X R X C DESIGN -- R AND C RANDOM              

                                                   D STUDY DESIGN NUMBER 001-004                    

       OBJECT OF MEASUREMENT :      P                       FACETS :      R           C      
     G STUDY POPULATION SIZE : INFINITE     G STUDY UNIVERSE SIZES : INFINITE    INFINITE                                        
     D STUDY POPULATION SIZE : INFINITE     D STUDY UNIVERSE SIZES : INFINITE    INFINITE                                        
         D STUDY SAMPLE SIZE :     9          D STUDY SAMPLE SIZES :     1           4                                           
 ----------------------------------------------------------------------------------------------------------------------------------
                          VARIANCE COMPONENTS IN TERMS OF                            VARIANCE COMPONENTS IN TERMS OF
                G STUDY UNIVERSE (OF ADMISSIBLE OBSERVATIONS) SIZES             D STUDY UNIVERSE (OF GENERALIZATION) SIZES
             ---------------------------------------------------------- -----------------------------------------------------------
                                                VARIANCE COMPONENTS                                        VARIANCE COMPONENTS
               VARIANCE     FINITE   D STUDY      FOR MEAN SCORES         VARIANCE     FINITE   D STUDY      FOR MEAN SCORES
              COMPONENTS   UNIVERSE SAMPLING --------------------------  COMPONENTS   UNIVERSE SAMPLING ---------------------------
              FOR SINGLE     COR-     FRE-                   STANDARD    FOR SINGLE     COR-     FRE-                   STANDARD
 EFFECT      OBSERVATIONS  RECTIONS QUENCIES   ESTIMATES      ERRORS    OBSERVATIONS  RECTIONS QUENCIES   ESTIMATES      ERRORS
 ----------------------------------------------------------------------------------------------------------------------------------
 P          11398.45833     1.0000        1 11398.45833    5220.43875  11398.45833     1.0000        1 11398.45833    5220.43875   
 R            339.35957     1.0000        1   339.35957     313.30123    339.35957     1.0000        1   339.35957     313.30123   
 C            215.85069     1.0000        4    53.96267      46.96571    215.85069     1.0000        4    53.96267      46.96571   
 PR           258.59954     1.0000        1   258.59954     179.96485    258.59954     1.0000        1   258.59954     179.96485   
 PC           232.32870     1.0000        4    58.08218      39.41892    232.32870     1.0000        4    58.08218      39.41892   
 RC         0.00000E+00     1.0000        4 0.00000E+00       8.57538  0.00000E+00     1.0000        4 0.00000E+00       8.57538   
 PRC          394.99306     1.0000        4    98.74826      32.91609    394.99306     1.0000        4    98.74826      32.91609   
 ----------------------------------------------------------------------------------------------------------------------------------
            QFM = QUADRATIC FORM

 ----------------------------------------------------------------------------------------------------------------------------------


                                                    STANDARD
                                          STANDARD  ERROR OF
                                VARIANCE DEVIATION  VARIANCE

              UNIVERSE SCORE 11398.45833 106.763565220.43875
     EXPECTED OBSERVED SCORE 11813.88831 108.691715220.19071
            LOWER CASE DELTA   415.42998  20.38210 180.26806          GENERALIZABILITY COEFFICIENT =  0.96484  (27.43774)
            UPPER CASE DELTA   808.75222  28.43857 354.31695                                   PHI =  0.93375  (14.09388)
                        MEAN  1705.97650  41.30347
 ----------------------------------------------------------------------------------------------------------------------------------
        NOTE:  SIGNAL/NOISE RATIOS ARE IN PARENTHESES
   GENOVA  VERSION 3.1                                                                                                PAGE      17
          D STUDY                             #1 -- p X R X C DESIGN -- R AND C RANDOM              

                                                   D STUDY DESIGN NUMBER 001-004                    


         VARIANCE - COVARIANCE MATRIX FOR ESTIMATED VARIANCE COMPONENTS (FOR MEAN SCORES) IN UNIVERSE OF GENERALIZATION (W)


                  P             R             C             PR            PC            RC            PRC                         

 P           **************
 R             1799.2970796 98157.6628864
 C              230.2002141    49.0247525  2205.7777526
 PR          -16193.6737164 -3598.5941592   -80.2569516 32387.3474329
 PC           -2071.8019269   -80.2569516  -172.6501606   722.3125645  1553.8514452
 RC             -80.2569516   -98.0495050   -36.7685644   160.5139032    60.1927137    73.5371287
 PRC            722.3125645   160.5139032    60.1927137 -1444.6251290  -541.7344234  -120.3854274  1083.4688468
   GENOVA  VERSION 3.1                                                                                                PAGE      18
          D STUDY                             #1 -- p X R X C DESIGN -- R AND C RANDOM              

                                                   D STUDY DESIGN NUMBER 001-005                    

       OBJECT OF MEASUREMENT :      P                       FACETS :      R           C      
     G STUDY POPULATION SIZE : INFINITE     G STUDY UNIVERSE SIZES : INFINITE    INFINITE                                        
     D STUDY POPULATION SIZE : INFINITE     D STUDY UNIVERSE SIZES : INFINITE    INFINITE                                        
         D STUDY SAMPLE SIZE :     9          D STUDY SAMPLE SIZES :     1           5                                           
 ----------------------------------------------------------------------------------------------------------------------------------
                          VARIANCE COMPONENTS IN TERMS OF                            VARIANCE COMPONENTS IN TERMS OF
                G STUDY UNIVERSE (OF ADMISSIBLE OBSERVATIONS) SIZES             D STUDY UNIVERSE (OF GENERALIZATION) SIZES
             ---------------------------------------------------------- -----------------------------------------------------------
                                                VARIANCE COMPONENTS                                        VARIANCE COMPONENTS
               VARIANCE     FINITE   D STUDY      FOR MEAN SCORES         VARIANCE     FINITE   D STUDY      FOR MEAN SCORES
              COMPONENTS   UNIVERSE SAMPLING --------------------------  COMPONENTS   UNIVERSE SAMPLING ---------------------------
              FOR SINGLE     COR-     FRE-                   STANDARD    FOR SINGLE     COR-     FRE-                   STANDARD
 EFFECT      OBSERVATIONS  RECTIONS QUENCIES   ESTIMATES      ERRORS    OBSERVATIONS  RECTIONS QUENCIES   ESTIMATES      ERRORS
 ----------------------------------------------------------------------------------------------------------------------------------
 P          11398.45833     1.0000        1 11398.45833    5220.43875  11398.45833     1.0000        1 11398.45833    5220.43875   
 R            339.35957     1.0000        1   339.35957     313.30123    339.35957     1.0000        1   339.35957     313.30123   
 C            215.85069     1.0000        5    43.17014      37.57257    215.85069     1.0000        5    43.17014      37.57257   
 PR           258.59954     1.0000        1   258.59954     179.96485    258.59954     1.0000        1   258.59954     179.96485   
 PC           232.32870     1.0000        5    46.46574      31.53514    232.32870     1.0000        5    46.46574      31.53514   
 RC         0.00000E+00     1.0000        5 0.00000E+00       6.86030  0.00000E+00     1.0000        5 0.00000E+00       6.86030   
 PRC          394.99306     1.0000        5    78.99861      26.33287    394.99306     1.0000        5    78.99861      26.33287   
 ----------------------------------------------------------------------------------------------------------------------------------
            QFM = QUADRATIC FORM

 ----------------------------------------------------------------------------------------------------------------------------------


                                                    STANDARD
                                          STANDARD  ERROR OF
                                VARIANCE DEVIATION  VARIANCE

              UNIVERSE SCORE 11398.45833 106.763565220.43875
     EXPECTED OBSERVED SCORE 11782.52222 108.547335220.21651
            LOWER CASE DELTA   384.06389  19.59755 179.51633          GENERALIZABILITY COEFFICIENT =  0.96740  (29.67855)
            UPPER CASE DELTA   766.59360  27.68743 352.92446                                   PHI =  0.93698  (14.86897)
                        MEAN  1691.69884  41.13027
 ----------------------------------------------------------------------------------------------------------------------------------
        NOTE:  SIGNAL/NOISE RATIOS ARE IN PARENTHESES
   GENOVA  VERSION 3.1                                                                                                PAGE      19
          D STUDY                             #1 -- p X R X C DESIGN -- R AND C RANDOM              

                                                   D STUDY DESIGN NUMBER 001-005                    


         VARIANCE - COVARIANCE MATRIX FOR ESTIMATED VARIANCE COMPONENTS (FOR MEAN SCORES) IN UNIVERSE OF GENERALIZATION (W)


                  P             R             C             PR            PC            RC            PRC                         

 P           **************
 R             1799.2970796 98157.6628864
 C              184.1601713    39.2198020  1411.6977617
 PR          -16193.6737164 -3598.5941592   -64.2055613 32387.3474329
 PC           -1657.4415415   -64.2055613  -110.4961028   577.8500516   994.4649249
 RC             -64.2055613   -78.4396040   -23.5318812   128.4111226    38.5233368    47.0637624
 PRC            577.8500516   128.4111226    38.5233368 -1155.7001032  -346.7100310   -77.0466735   693.4200619
   GENOVA  VERSION 3.1                                                                                                PAGE      20
          D STUDY                             #1 -- p X R X C DESIGN -- R AND C RANDOM              

                                                   D STUDY DESIGN NUMBER 001-006                    

       OBJECT OF MEASUREMENT :      P                       FACETS :      R           C      
     G STUDY POPULATION SIZE : INFINITE     G STUDY UNIVERSE SIZES : INFINITE    INFINITE                                        
     D STUDY POPULATION SIZE : INFINITE     D STUDY UNIVERSE SIZES : INFINITE    INFINITE                                        
         D STUDY SAMPLE SIZE :     9          D STUDY SAMPLE SIZES :     1           6                                           
 ----------------------------------------------------------------------------------------------------------------------------------
                          VARIANCE COMPONENTS IN TERMS OF                            VARIANCE COMPONENTS IN TERMS OF
                G STUDY UNIVERSE (OF ADMISSIBLE OBSERVATIONS) SIZES             D STUDY UNIVERSE (OF GENERALIZATION) SIZES
             ---------------------------------------------------------- -----------------------------------------------------------
                                                VARIANCE COMPONENTS                                        VARIANCE COMPONENTS
               VARIANCE     FINITE   D STUDY      FOR MEAN SCORES         VARIANCE     FINITE   D STUDY      FOR MEAN SCORES
              COMPONENTS   UNIVERSE SAMPLING --------------------------  COMPONENTS   UNIVERSE SAMPLING ---------------------------
              FOR SINGLE     COR-     FRE-                   STANDARD    FOR SINGLE     COR-     FRE-                   STANDARD
 EFFECT      OBSERVATIONS  RECTIONS QUENCIES   ESTIMATES      ERRORS    OBSERVATIONS  RECTIONS QUENCIES   ESTIMATES      ERRORS
 ----------------------------------------------------------------------------------------------------------------------------------
 P          11398.45833     1.0000        1 11398.45833    5220.43875  11398.45833     1.0000        1 11398.45833    5220.43875   
 R            339.35957     1.0000        1   339.35957     313.30123    339.35957     1.0000        1   339.35957     313.30123   
 C            215.85069     1.0000        6    35.97512      31.31047    215.85069     1.0000        6    35.97512      31.31047   
 PR           258.59954     1.0000        1   258.59954     179.96485    258.59954     1.0000        1   258.59954     179.96485   
 PC           232.32870     1.0000        6    38.72145      26.27928    232.32870     1.0000        6    38.72145      26.27928   
 RC         0.00000E+00     1.0000        6 0.00000E+00       5.71692  0.00000E+00     1.0000        6 0.00000E+00       5.71692   
 PRC          394.99306     1.0000        6    65.83218      21.94406    394.99306     1.0000        6    65.83218      21.94406   
 ----------------------------------------------------------------------------------------------------------------------------------
            QFM = QUADRATIC FORM

 ----------------------------------------------------------------------------------------------------------------------------------


                                                    STANDARD
                                          STANDARD  ERROR OF
                                VARIANCE DEVIATION  VARIANCE

              UNIVERSE SCORE 11398.45833 106.763565220.43875
     EXPECTED OBSERVED SCORE 11761.61150 108.450965220.24032
            LOWER CASE DELTA   363.15316  19.05658 179.20621          GENERALIZABILITY COEFFICIENT =  0.96912  (31.38747)
            UPPER CASE DELTA   738.48785  27.17513 352.20856                                   PHI =  0.93915  (15.43486)
                        MEAN  1682.18041  41.01439
 ----------------------------------------------------------------------------------------------------------------------------------
        NOTE:  SIGNAL/NOISE RATIOS ARE IN PARENTHESES
   GENOVA  VERSION 3.1                                                                                                PAGE      21
          D STUDY                             #1 -- p X R X C DESIGN -- R AND C RANDOM              

                                                   D STUDY DESIGN NUMBER 001-006                    


         VARIANCE - COVARIANCE MATRIX FOR ESTIMATED VARIANCE COMPONENTS (FOR MEAN SCORES) IN UNIVERSE OF GENERALIZATION (W)


                  P             R             C             PR            PC            RC            PRC                         

 P           **************
 R             1799.2970796 98157.6628864
 C              153.4668094    32.6831683   980.3456678
 PR          -16193.6737164 -3598.5941592   -53.5046344 32387.3474329
 PC           -1381.2012846   -53.5046344   -76.7334047   481.5417097   690.6006423
 RC             -53.5046344   -65.3663366   -16.3415842   107.0092688    26.7523172    32.6831683
 PRC            481.5417097   107.0092688    26.7523172  -963.0834194  -240.7708548   -53.5046344   481.5417097
   GENOVA  VERSION 3.1                                                                                                PAGE      22
          D STUDY                             #1 -- p X R X C DESIGN -- R AND C RANDOM              

                                                   D STUDY DESIGN NUMBER 001-007                    

       OBJECT OF MEASUREMENT :      P                       FACETS :      R           C      
     G STUDY POPULATION SIZE : INFINITE     G STUDY UNIVERSE SIZES : INFINITE    INFINITE                                        
     D STUDY POPULATION SIZE : INFINITE     D STUDY UNIVERSE SIZES : INFINITE    INFINITE                                        
         D STUDY SAMPLE SIZE :     9          D STUDY SAMPLE SIZES :     1           7                                           
 ----------------------------------------------------------------------------------------------------------------------------------
                          VARIANCE COMPONENTS IN TERMS OF                            VARIANCE COMPONENTS IN TERMS OF
                G STUDY UNIVERSE (OF ADMISSIBLE OBSERVATIONS) SIZES             D STUDY UNIVERSE (OF GENERALIZATION) SIZES
             ---------------------------------------------------------- -----------------------------------------------------------
                                                VARIANCE COMPONENTS                                        VARIANCE COMPONENTS
               VARIANCE     FINITE   D STUDY      FOR MEAN SCORES         VARIANCE     FINITE   D STUDY      FOR MEAN SCORES
              COMPONENTS   UNIVERSE SAMPLING --------------------------  COMPONENTS   UNIVERSE SAMPLING ---------------------------
              FOR SINGLE     COR-     FRE-                   STANDARD    FOR SINGLE     COR-     FRE-                   STANDARD
 EFFECT      OBSERVATIONS  RECTIONS QUENCIES   ESTIMATES      ERRORS    OBSERVATIONS  RECTIONS QUENCIES   ESTIMATES      ERRORS
 ----------------------------------------------------------------------------------------------------------------------------------
 P          11398.45833     1.0000        1 11398.45833    5220.43875  11398.45833     1.0000        1 11398.45833    5220.43875   
 R            339.35957     1.0000        1   339.35957     313.30123    339.35957     1.0000        1   339.35957     313.30123   
 C            215.85069     1.0000        7    30.83581      26.83755    215.85069     1.0000        7    30.83581      26.83755   
 PR           258.59954     1.0000        1   258.59954     179.96485    258.59954     1.0000        1   258.59954     179.96485   
 PC           232.32870     1.0000        7    33.18981      22.52510    232.32870     1.0000        7    33.18981      22.52510   
 RC         0.00000E+00     1.0000        7 0.00000E+00       4.90022  0.00000E+00     1.0000        7 0.00000E+00       4.90022   
 PRC          394.99306     1.0000        7    56.42758      18.80919    394.99306     1.0000        7    56.42758      18.80919   
 ----------------------------------------------------------------------------------------------------------------------------------
            QFM = QUADRATIC FORM

 ----------------------------------------------------------------------------------------------------------------------------------


                                                    STANDARD
                                          STANDARD  ERROR OF
                                VARIANCE DEVIATION  VARIANCE

              UNIVERSE SCORE 11398.45833 106.763565220.43875
     EXPECTED OBSERVED SCORE 11746.67526 108.382085220.26057
            LOWER CASE DELTA   348.21693  18.66057 179.07883          GENERALIZABILITY COEFFICIENT =  0.97036  (32.73379)
            UPPER CASE DELTA   718.41231  26.80321 351.80196                                   PHI =  0.94071  (15.86618)
                        MEAN  1675.38152  40.93142
 ----------------------------------------------------------------------------------------------------------------------------------
        NOTE:  SIGNAL/NOISE RATIOS ARE IN PARENTHESES
   GENOVA  VERSION 3.1                                                                                                PAGE      23
          D STUDY                             #1 -- p X R X C DESIGN -- R AND C RANDOM              

                                                   D STUDY DESIGN NUMBER 001-007                    


         VARIANCE - COVARIANCE MATRIX FOR ESTIMATED VARIANCE COMPONENTS (FOR MEAN SCORES) IN UNIVERSE OF GENERALIZATION (W)


                  P             R             C             PR            PC            RC            PRC                         

 P           **************
 R             1799.2970796 98157.6628864
 C              131.5429795    28.0141443   720.2539600
 PR          -16193.6737164 -3598.5941592   -45.8611152 32387.3474329
 PC           -1183.8868154   -45.8611152   -56.3755626   412.7500369   507.3800637
 RC             -45.8611152   -56.0282886   -12.0060618    91.7222304    19.6547637    24.0121237
 PRC            412.7500369    91.7222304    19.6547637  -825.5000737  -176.8928729   -39.3095273   353.7857459
   GENOVA  VERSION 3.1                                                                                                PAGE      24
          D STUDY                             #1 -- p X R X C DESIGN -- R AND C RANDOM              

                                                   D STUDY DESIGN NUMBER 001-008                    

       OBJECT OF MEASUREMENT :      P                       FACETS :      R           C      
     G STUDY POPULATION SIZE : INFINITE     G STUDY UNIVERSE SIZES : INFINITE    INFINITE                                        
     D STUDY POPULATION SIZE : INFINITE     D STUDY UNIVERSE SIZES : INFINITE    INFINITE                                        
         D STUDY SAMPLE SIZE :     9          D STUDY SAMPLE SIZES :     1           8                                           
 ----------------------------------------------------------------------------------------------------------------------------------
                          VARIANCE COMPONENTS IN TERMS OF                            VARIANCE COMPONENTS IN TERMS OF
                G STUDY UNIVERSE (OF ADMISSIBLE OBSERVATIONS) SIZES             D STUDY UNIVERSE (OF GENERALIZATION) SIZES
             ---------------------------------------------------------- -----------------------------------------------------------
                                                VARIANCE COMPONENTS                                        VARIANCE COMPONENTS
               VARIANCE     FINITE   D STUDY      FOR MEAN SCORES         VARIANCE     FINITE   D STUDY      FOR MEAN SCORES
              COMPONENTS   UNIVERSE SAMPLING --------------------------  COMPONENTS   UNIVERSE SAMPLING ---------------------------
              FOR SINGLE     COR-     FRE-                   STANDARD    FOR SINGLE     COR-     FRE-                   STANDARD
 EFFECT      OBSERVATIONS  RECTIONS QUENCIES   ESTIMATES      ERRORS    OBSERVATIONS  RECTIONS QUENCIES   ESTIMATES      ERRORS
 ----------------------------------------------------------------------------------------------------------------------------------
 P          11398.45833     1.0000        1 11398.45833    5220.43875  11398.45833     1.0000        1 11398.45833    5220.43875   
 R            339.35957     1.0000        1   339.35957     313.30123    339.35957     1.0000        1   339.35957     313.30123   
 C            215.85069     1.0000        8    26.98134      23.48285    215.85069     1.0000        8    26.98134      23.48285   
 PR           258.59954     1.0000        1   258.59954     179.96485    258.59954     1.0000        1   258.59954     179.96485   
 PC           232.32870     1.0000        8    29.04109      19.70946    232.32870     1.0000        8    29.04109      19.70946   
 RC         0.00000E+00     1.0000        8 0.00000E+00       4.28769  0.00000E+00     1.0000        8 0.00000E+00       4.28769   
 PRC          394.99306     1.0000        8    49.37413      16.45804    394.99306     1.0000        8    49.37413      16.45804   
 ----------------------------------------------------------------------------------------------------------------------------------
            QFM = QUADRATIC FORM

 ----------------------------------------------------------------------------------------------------------------------------------


                                                    STANDARD
                                          STANDARD  ERROR OF
                                VARIANCE DEVIATION  VARIANCE

              UNIVERSE SCORE 11398.45833 106.763565220.43875
     EXPECTED OBSERVED SCORE 11735.47309 108.330395220.27753
            LOWER CASE DELTA   337.01476  18.35796 179.03491          GENERALIZABILITY COEFFICIENT =  0.97128  (33.82184)
            UPPER CASE DELTA   703.35566  26.52085 351.55452                                   PHI =  0.94188  (16.20582)
                        MEAN  1670.28236  40.86909
 ----------------------------------------------------------------------------------------------------------------------------------
        NOTE:  SIGNAL/NOISE RATIOS ARE IN PARENTHESES
   GENOVA  VERSION 3.1                                                                                                PAGE      25
          D STUDY                             #1 -- p X R X C DESIGN -- R AND C RANDOM              

                                                   D STUDY DESIGN NUMBER 001-008                    


         VARIANCE - COVARIANCE MATRIX FOR ESTIMATED VARIANCE COMPONENTS (FOR MEAN SCORES) IN UNIVERSE OF GENERALIZATION (W)


                  P             R             C             PR            PC            RC            PRC                         

 P           **************
 R             1799.2970796 98157.6628864
 C              115.1001070    24.5123762   551.4444382
 PR          -16193.6737164 -3598.5941592   -40.1284758 32387.3474329
 PC           -1035.9009634   -40.1284758   -43.1625401   361.1562823   388.4628613
 RC             -40.1284758   -49.0247525    -9.1921411    80.2569516    15.0481784    18.3842822
 PRC            361.1562823    80.2569516    15.0481784  -722.3125645  -135.4336058   -30.0963569   270.8672117
   GENOVA  VERSION 3.1                                                                                                PAGE      26
          D STUDY                             #1 -- p X R X C DESIGN -- R AND C RANDOM              

                                                   D STUDY DESIGN NUMBER 001-009                    

       OBJECT OF MEASUREMENT :      P                       FACETS :      R           C      
     G STUDY POPULATION SIZE : INFINITE     G STUDY UNIVERSE SIZES : INFINITE    INFINITE                                        
     D STUDY POPULATION SIZE : INFINITE     D STUDY UNIVERSE SIZES : INFINITE    INFINITE                                        
         D STUDY SAMPLE SIZE :     9          D STUDY SAMPLE SIZES :     1           9                                           
 ----------------------------------------------------------------------------------------------------------------------------------
                          VARIANCE COMPONENTS IN TERMS OF                            VARIANCE COMPONENTS IN TERMS OF
                G STUDY UNIVERSE (OF ADMISSIBLE OBSERVATIONS) SIZES             D STUDY UNIVERSE (OF GENERALIZATION) SIZES
             ---------------------------------------------------------- -----------------------------------------------------------
                                                VARIANCE COMPONENTS                                        VARIANCE COMPONENTS
               VARIANCE     FINITE   D STUDY      FOR MEAN SCORES         VARIANCE     FINITE   D STUDY      FOR MEAN SCORES
              COMPONENTS   UNIVERSE SAMPLING --------------------------  COMPONENTS   UNIVERSE SAMPLING ---------------------------
              FOR SINGLE     COR-     FRE-                   STANDARD    FOR SINGLE     COR-     FRE-                   STANDARD
 EFFECT      OBSERVATIONS  RECTIONS QUENCIES   ESTIMATES      ERRORS    OBSERVATIONS  RECTIONS QUENCIES   ESTIMATES      ERRORS
 ----------------------------------------------------------------------------------------------------------------------------------
 P          11398.45833     1.0000        1 11398.45833    5220.43875  11398.45833     1.0000        1 11398.45833    5220.43875   
 R            339.35957     1.0000        1   339.35957     313.30123    339.35957     1.0000        1   339.35957     313.30123   
 C            215.85069     1.0000        9    23.98341      20.87365    215.85069     1.0000        9    23.98341      20.87365   
 PR           258.59954     1.0000        1   258.59954     179.96485    258.59954     1.0000        1   258.59954     179.96485   
 PC           232.32870     1.0000        9    25.81430      17.51952    232.32870     1.0000        9    25.81430      17.51952   
 RC         0.00000E+00     1.0000        9 0.00000E+00       3.81128  0.00000E+00     1.0000        9 0.00000E+00       3.81128   
 PRC          394.99306     1.0000        9    43.88812      14.62937    394.99306     1.0000        9    43.88812      14.62937   
 ----------------------------------------------------------------------------------------------------------------------------------
            QFM = QUADRATIC FORM

 ----------------------------------------------------------------------------------------------------------------------------------


                                                    STANDARD
                                          STANDARD  ERROR OF
                                VARIANCE DEVIATION  VARIANCE

              UNIVERSE SCORE 11398.45833 106.763565220.43875
     EXPECTED OBSERVED SCORE 11726.76029 108.290175220.29177
            LOWER CASE DELTA   328.30195  18.11910 179.03135          GENERALIZABILITY COEFFICIENT =  0.97200  (34.71943)
            UPPER CASE DELTA   691.64493  26.29914 351.39622                                   PHI =  0.94279  (16.48022)
                        MEAN  1666.31634  40.82054
 ----------------------------------------------------------------------------------------------------------------------------------
        NOTE:  SIGNAL/NOISE RATIOS ARE IN PARENTHESES
   GENOVA  VERSION 3.1                                                                                                PAGE      27
          D STUDY                             #1 -- p X R X C DESIGN -- R AND C RANDOM              

                                                   D STUDY DESIGN NUMBER 001-009                    


         VARIANCE - COVARIANCE MATRIX FOR ESTIMATED VARIANCE COMPONENTS (FOR MEAN SCORES) IN UNIVERSE OF GENERALIZATION (W)


                  P             R             C             PR            PC            RC            PRC                         

 P           **************
 R             1799.2970796 98157.6628864
 C              102.3112063    21.7887789   435.7091857
 PR          -16193.6737164 -3598.5941592   -35.6697563 32387.3474329
 PC            -920.8008564   -35.6697563   -34.1037354   321.0278065   306.9336188
 RC             -35.6697563   -43.5775578    -7.2629263    71.3395125    11.8899188    14.5258526
 PRC            321.0278065    71.3395125    11.8899188  -642.0556129  -107.0092688   -23.7798375   214.0185376
   GENOVA  VERSION 3.1                                                                                                PAGE      28
          D STUDY                             #1 -- p X R X C DESIGN -- R AND C RANDOM              

                                                   D STUDY DESIGN NUMBER 001-010                    

       OBJECT OF MEASUREMENT :      P                       FACETS :      R           C      
     G STUDY POPULATION SIZE : INFINITE     G STUDY UNIVERSE SIZES : INFINITE    INFINITE                                        
     D STUDY POPULATION SIZE : INFINITE     D STUDY UNIVERSE SIZES : INFINITE    INFINITE                                        
         D STUDY SAMPLE SIZE :     9          D STUDY SAMPLE SIZES :     1          10                                           
 ----------------------------------------------------------------------------------------------------------------------------------
                          VARIANCE COMPONENTS IN TERMS OF                            VARIANCE COMPONENTS IN TERMS OF
                G STUDY UNIVERSE (OF ADMISSIBLE OBSERVATIONS) SIZES             D STUDY UNIVERSE (OF GENERALIZATION) SIZES
             ---------------------------------------------------------- -----------------------------------------------------------
                                                VARIANCE COMPONENTS                                        VARIANCE COMPONENTS
               VARIANCE     FINITE   D STUDY      FOR MEAN SCORES         VARIANCE     FINITE   D STUDY      FOR MEAN SCORES
              COMPONENTS   UNIVERSE SAMPLING --------------------------  COMPONENTS   UNIVERSE SAMPLING ---------------------------
              FOR SINGLE     COR-     FRE-                   STANDARD    FOR SINGLE     COR-     FRE-                   STANDARD
 EFFECT      OBSERVATIONS  RECTIONS QUENCIES   ESTIMATES      ERRORS    OBSERVATIONS  RECTIONS QUENCIES   ESTIMATES      ERRORS
 ----------------------------------------------------------------------------------------------------------------------------------
 P          11398.45833     1.0000        1 11398.45833    5220.43875  11398.45833     1.0000        1 11398.45833    5220.43875   
 R            339.35957     1.0000        1   339.35957     313.30123    339.35957     1.0000        1   339.35957     313.30123   
 C            215.85069     1.0000       10    21.58507      18.78628    215.85069     1.0000       10    21.58507      18.78628   
 PR           258.59954     1.0000        1   258.59954     179.96485    258.59954     1.0000        1   258.59954     179.96485   
 PC           232.32870     1.0000       10    23.23287      15.76757    232.32870     1.0000       10    23.23287      15.76757   
 RC         0.00000E+00     1.0000       10 0.00000E+00       3.43015  0.00000E+00     1.0000       10 0.00000E+00       3.43015   
 PRC          394.99306     1.0000       10    39.49931      13.16644    394.99306     1.0000       10    39.49931      13.16644   
 ----------------------------------------------------------------------------------------------------------------------------------
            QFM = QUADRATIC FORM

 ----------------------------------------------------------------------------------------------------------------------------------


                                                    STANDARD
                                          STANDARD  ERROR OF
                                VARIANCE DEVIATION  VARIANCE

              UNIVERSE SCORE 11398.45833 106.763565220.43875
     EXPECTED OBSERVED SCORE 11719.79005 108.257985220.30382
            LOWER CASE DELTA   321.33171  17.92573 179.04780          GENERALIZABILITY COEFFICIENT =  0.97258  (35.47256)
            UPPER CASE DELTA   682.27635  26.12042 351.29113                                   PHI =  0.94352  (16.70651)
                        MEAN  1663.14353  40.78166
 ----------------------------------------------------------------------------------------------------------------------------------
        NOTE:  SIGNAL/NOISE RATIOS ARE IN PARENTHESES
   GENOVA  VERSION 3.1                                                                                                PAGE      29
          D STUDY                             #1 -- p X R X C DESIGN -- R AND C RANDOM              

                                                   D STUDY DESIGN NUMBER 001-010                    


         VARIANCE - COVARIANCE MATRIX FOR ESTIMATED VARIANCE COMPONENTS (FOR MEAN SCORES) IN UNIVERSE OF GENERALIZATION (W)


                  P             R             C             PR            PC            RC            PRC                         

 P           **************
 R             1799.2970796 98157.6628864
 C               92.0800856    19.6099010   352.9244404
 PR          -16193.6737164 -3598.5941592   -32.1027806 32387.3474329
 PC            -828.7207707   -32.1027806   -27.6240257   288.9250258   248.6162312
 RC             -32.1027806   -39.2198020    -5.8829703    64.2055613     9.6308342    11.7659406
 PRC            288.9250258    64.2055613     9.6308342  -577.8500516   -86.6775077   -19.2616684   173.3550155
   GENOVA  VERSION 3.1                                                                                                PAGE      30
          D STUDY                             #1 -- p X R X C DESIGN -- R AND C RANDOM              

                                                   D STUDY DESIGN NUMBER 001-011                    

       OBJECT OF MEASUREMENT :      P                       FACETS :      R           C      
     G STUDY POPULATION SIZE : INFINITE     G STUDY UNIVERSE SIZES : INFINITE    INFINITE                                        
     D STUDY POPULATION SIZE : INFINITE     D STUDY UNIVERSE SIZES : INFINITE    INFINITE                                        
         D STUDY SAMPLE SIZE :     9          D STUDY SAMPLE SIZES :     1          11                                           
 ----------------------------------------------------------------------------------------------------------------------------------
                          VARIANCE COMPONENTS IN TERMS OF                            VARIANCE COMPONENTS IN TERMS OF
                G STUDY UNIVERSE (OF ADMISSIBLE OBSERVATIONS) SIZES             D STUDY UNIVERSE (OF GENERALIZATION) SIZES
             ---------------------------------------------------------- -----------------------------------------------------------
                                                VARIANCE COMPONENTS                                        VARIANCE COMPONENTS
               VARIANCE     FINITE   D STUDY      FOR MEAN SCORES         VARIANCE     FINITE   D STUDY      FOR MEAN SCORES
              COMPONENTS   UNIVERSE SAMPLING --------------------------  COMPONENTS   UNIVERSE SAMPLING ---------------------------
              FOR SINGLE     COR-     FRE-                   STANDARD    FOR SINGLE     COR-     FRE-                   STANDARD
 EFFECT      OBSERVATIONS  RECTIONS QUENCIES   ESTIMATES      ERRORS    OBSERVATIONS  RECTIONS QUENCIES   ESTIMATES      ERRORS
 ----------------------------------------------------------------------------------------------------------------------------------
 P          11398.45833     1.0000        1 11398.45833    5220.43875  11398.45833     1.0000        1 11398.45833    5220.43875   
 R            339.35957     1.0000        1   339.35957     313.30123    339.35957     1.0000        1   339.35957     313.30123   
 C            215.85069     1.0000       11    19.62279      17.07844    215.85069     1.0000       11    19.62279      17.07844   
 PR           258.59954     1.0000        1   258.59954     179.96485    258.59954     1.0000        1   258.59954     179.96485   
 PC           232.32870     1.0000       11    21.12079      14.33415    232.32870     1.0000       11    21.12079      14.33415   
 RC         0.00000E+00     1.0000       11 0.00000E+00       3.11832  0.00000E+00     1.0000       11 0.00000E+00       3.11832   
 PRC          394.99306     1.0000       11    35.90846      11.96949    394.99306     1.0000       11    35.90846      11.96949   
 ----------------------------------------------------------------------------------------------------------------------------------
            QFM = QUADRATIC FORM

 ----------------------------------------------------------------------------------------------------------------------------------


                                                    STANDARD
                                          STANDARD  ERROR OF
                                VARIANCE DEVIATION  VARIANCE

              UNIVERSE SCORE 11398.45833 106.763565220.43875
     EXPECTED OBSERVED SCORE 11714.08712 108.231645220.31412
            LOWER CASE DELTA   315.62879  17.76594 179.07400          GENERALIZABILITY COEFFICIENT =  0.97306  (36.11349)
            UPPER CASE DELTA   674.61115  25.97328 351.21940                                   PHI =  0.94412  (16.89634)
                        MEAN  1660.54759  40.74982
 ----------------------------------------------------------------------------------------------------------------------------------
        NOTE:  SIGNAL/NOISE RATIOS ARE IN PARENTHESES
   GENOVA  VERSION 3.1                                                                                                PAGE      31
          D STUDY                             #1 -- p X R X C DESIGN -- R AND C RANDOM              

                                                   D STUDY DESIGN NUMBER 001-011                    


         VARIANCE - COVARIANCE MATRIX FOR ESTIMATED VARIANCE COMPONENTS (FOR MEAN SCORES) IN UNIVERSE OF GENERALIZATION (W)


                  P             R             C             PR            PC            RC            PRC                         

 P           **************
 R             1799.2970796 98157.6628864
 C               83.7091688    17.8271827   291.6730913
 PR          -16193.6737164 -3598.5941592   -29.1843460 32387.3474329
 PC            -753.3825189   -29.1843460   -22.8297733   262.6591144   205.4679597
 RC             -29.1843460   -35.6543654    -4.8619589    58.3686921     7.9593671     9.7239178
 PRC            262.6591144    58.3686921     7.9593671  -525.3182287   -71.6343039   -15.9187342   143.2686078
   GENOVA  VERSION 3.1                                                                                                PAGE      32
          D STUDY                             #1 -- p X R X C DESIGN -- R AND C RANDOM              

                                                   D STUDY DESIGN NUMBER 001-012                    

       OBJECT OF MEASUREMENT :      P                       FACETS :      R           C      
     G STUDY POPULATION SIZE : INFINITE     G STUDY UNIVERSE SIZES : INFINITE    INFINITE                                        
     D STUDY POPULATION SIZE : INFINITE     D STUDY UNIVERSE SIZES : INFINITE    INFINITE                                        
         D STUDY SAMPLE SIZE :     9          D STUDY SAMPLE SIZES :     1          12                                           
 ----------------------------------------------------------------------------------------------------------------------------------
                          VARIANCE COMPONENTS IN TERMS OF                            VARIANCE COMPONENTS IN TERMS OF
                G STUDY UNIVERSE (OF ADMISSIBLE OBSERVATIONS) SIZES             D STUDY UNIVERSE (OF GENERALIZATION) SIZES
             ---------------------------------------------------------- -----------------------------------------------------------
                                                VARIANCE COMPONENTS                                        VARIANCE COMPONENTS
               VARIANCE     FINITE   D STUDY      FOR MEAN SCORES         VARIANCE     FINITE   D STUDY      FOR MEAN SCORES
              COMPONENTS   UNIVERSE SAMPLING --------------------------  COMPONENTS   UNIVERSE SAMPLING ---------------------------
              FOR SINGLE     COR-     FRE-                   STANDARD    FOR SINGLE     COR-     FRE-                   STANDARD
 EFFECT      OBSERVATIONS  RECTIONS QUENCIES   ESTIMATES      ERRORS    OBSERVATIONS  RECTIONS QUENCIES   ESTIMATES      ERRORS
 ----------------------------------------------------------------------------------------------------------------------------------
 P          11398.45833     1.0000        1 11398.45833    5220.43875  11398.45833     1.0000        1 11398.45833    5220.43875   
 R            339.35957     1.0000        1   339.35957     313.30123    339.35957     1.0000        1   339.35957     313.30123   
 C            215.85069     1.0000       12    17.98756      15.65524    215.85069     1.0000       12    17.98756      15.65524   
 PR           258.59954     1.0000        1   258.59954     179.96485    258.59954     1.0000        1   258.59954     179.96485   
 PC           232.32870     1.0000       12    19.36073      13.13964    232.32870     1.0000       12    19.36073      13.13964   
 RC         0.00000E+00     1.0000       12 0.00000E+00       2.85846  0.00000E+00     1.0000       12 0.00000E+00       2.85846   
 PRC          394.99306     1.0000       12    32.91609      10.97203    394.99306     1.0000       12    32.91609      10.97203   
 ----------------------------------------------------------------------------------------------------------------------------------
            QFM = QUADRATIC FORM

 ----------------------------------------------------------------------------------------------------------------------------------


                                                    STANDARD
                                          STANDARD  ERROR OF
                                VARIANCE DEVIATION  VARIANCE

              UNIVERSE SCORE 11398.45833 106.763565220.43875
     EXPECTED OBSERVED SCORE 11709.33468 108.209685220.32300
            LOWER CASE DELTA   310.87635  17.63169 179.10459          GENERALIZABILITY COEFFICIENT =  0.97345  (36.66557)
            UPPER CASE DELTA   668.22348  25.85002 351.16944                                   PHI =  0.94462  (17.05785)
                        MEAN  1658.38431  40.72327
 ----------------------------------------------------------------------------------------------------------------------------------
        NOTE:  SIGNAL/NOISE RATIOS ARE IN PARENTHESES
   GENOVA  VERSION 3.1                                                                                                PAGE      33
          D STUDY                             #1 -- p X R X C DESIGN -- R AND C RANDOM              

                                                   D STUDY DESIGN NUMBER 001-012                    


         VARIANCE - COVARIANCE MATRIX FOR ESTIMATED VARIANCE COMPONENTS (FOR MEAN SCORES) IN UNIVERSE OF GENERALIZATION (W)


                  P             R             C             PR            PC            RC            PRC                         

 P           **************
 R             1799.2970796 98157.6628864
 C               76.7334047    16.3415842   245.0864170
 PR          -16193.6737164 -3598.5941592   -26.7523172 32387.3474329
 PC            -690.6006423   -26.7523172   -19.1833512   240.7708548   172.6501606
 RC             -26.7523172   -32.6831683    -4.0853960    53.5046344     6.6880793     8.1707921
 PRC            240.7708548    53.5046344     6.6880793  -481.5417097   -60.1927137   -13.3761586   120.3854274
   GENOVA  VERSION 3.1                                                                                                PAGE      34
          D STUDY                             #1 -- p X R X C DESIGN -- R AND C RANDOM              


                              SUMMARY OF D STUDY RESULTS FOR SET OF CONTROL CARDS NO. 001

 ---------------------------------------------------------------------------------------------------------------------------------
                                                                          V A R I A N C E S
                            SAMPLE SIZES               --------------------------------------------------------
 D STUDY        -------------------------------------                 EXPECTED     LOWER     UPPER
  DESIGN  INDEX=    $P     R     C                       UNIVERSE     OBSERVED      CASE      CASE               GEN.
    NO    UNIV.=  INF.  INF.  INF.                         SCORE        SCORE      DELTA     DELTA     MEAN      COEF.      PHI
 ---------------------------------------------------------------------------------------------------------------------------------
 001-001             9     1     1                    11398.45833  12284.37963 885.92130 ********* *********   0.92788   0.88776
 001-002             9     1     2                    11398.45833  11970.71875 572.26042 ********* *********   0.95219   0.91790
 001-003             9     1     3                    11398.45833  11866.16512 467.70679 879.01659 *********   0.96058   0.92840
 001-004             9     1     4                    11398.45833  11813.88831 415.42998 808.75222 *********   0.96484   0.93375
 001-005             9     1     5                    11398.45833  11782.52222 384.06389 766.59360 *********   0.96740   0.93698
 001-006             9     1     6                    11398.45833  11761.61150 363.15316 738.48785 *********   0.96912   0.93915
 001-007             9     1     7                    11398.45833  11746.67526 348.21693 718.41231 *********   0.97036   0.94071
 001-008             9     1     8                    11398.45833  11735.47309 337.01476 703.35566 *********   0.97128   0.94188
 001-009             9     1     9                    11398.45833  11726.76029 328.30195 691.64493 *********   0.97200   0.94279
 001-010             9     1    10                    11398.45833  11719.79005 321.33171 682.27635 *********   0.97258   0.94352
 001-011             9     1    11                    11398.45833  11714.08712 315.62879 674.61115 *********   0.97306   0.94412
 001-012             9     1    12                    11398.45833  11709.33468 310.87635 668.22348 *********   0.97345   0.94462
   GENOVA  VERSION 3.1                                                                                                PAGE      35
                                                     CONTROL CARD INPUT LISTING


   COLUMN   11111111112222222222333333333344444444445555555555666666666677777777778
   12345678901234567890123456789012345678901234567890123456789012345678901234567890
   COMMENT       SECOND SET OF D STUDY CONTROL CARDS                               
   DSTUDY        #2 -- p x R x C DESIGN -- R AND C RANDOM                          
   DEFFECT       $ P                                                               
   DEFFECT         R 2                                                             
   DEFFECT         C 1 2 3 4 5 6 7 8 9 10 11 12                                    
   ENDDSTUDY                                                                       
   GENOVA  VERSION 3.1                                                                                                PAGE      36
          D STUDY                             #2 -- p x R x C DESIGN -- R AND C RANDOM              

                                                   D STUDY DESIGN NUMBER 002-001                    

       OBJECT OF MEASUREMENT :      P                       FACETS :      R           C      
     G STUDY POPULATION SIZE : INFINITE     G STUDY UNIVERSE SIZES : INFINITE    INFINITE                                        
     D STUDY POPULATION SIZE : INFINITE     D STUDY UNIVERSE SIZES : INFINITE    INFINITE                                        
         D STUDY SAMPLE SIZE :     9          D STUDY SAMPLE SIZES :     2           1                                           
 ----------------------------------------------------------------------------------------------------------------------------------
                          VARIANCE COMPONENTS IN TERMS OF                            VARIANCE COMPONENTS IN TERMS OF
                G STUDY UNIVERSE (OF ADMISSIBLE OBSERVATIONS) SIZES             D STUDY UNIVERSE (OF GENERALIZATION) SIZES
             ---------------------------------------------------------- -----------------------------------------------------------
                                                VARIANCE COMPONENTS                                        VARIANCE COMPONENTS
               VARIANCE     FINITE   D STUDY      FOR MEAN SCORES         VARIANCE     FINITE   D STUDY      FOR MEAN SCORES
              COMPONENTS   UNIVERSE SAMPLING --------------------------  COMPONENTS   UNIVERSE SAMPLING ---------------------------
              FOR SINGLE     COR-     FRE-                   STANDARD    FOR SINGLE     COR-     FRE-                   STANDARD
 EFFECT      OBSERVATIONS  RECTIONS QUENCIES   ESTIMATES      ERRORS    OBSERVATIONS  RECTIONS QUENCIES   ESTIMATES      ERRORS
 ----------------------------------------------------------------------------------------------------------------------------------
 P          11398.45833     1.0000        1 11398.45833    5220.43875  11398.45833     1.0000        1 11398.45833    5220.43875   
 R            339.35957     1.0000        2   169.67978     156.65062    339.35957     1.0000        2   169.67978     156.65062   
 C            215.85069     1.0000        1   215.85069     187.86283    215.85069     1.0000        1   215.85069     187.86283   
 PR           258.59954     1.0000        2   129.29977      89.98243    258.59954     1.0000        2   129.29977      89.98243   
 PC           232.32870     1.0000        1   232.32870     157.67569    232.32870     1.0000        1   232.32870     157.67569   
 RC         0.00000E+00     1.0000        2 0.00000E+00      17.15076  0.00000E+00     1.0000        2 0.00000E+00      17.15076   
 PRC          394.99306     1.0000        2   197.49653      65.83218    394.99306     1.0000        2   197.49653      65.83218   
 ----------------------------------------------------------------------------------------------------------------------------------
            QFM = QUADRATIC FORM

 ----------------------------------------------------------------------------------------------------------------------------------


                                                    STANDARD
                                          STANDARD  ERROR OF
                                VARIANCE DEVIATION  VARIANCE

              UNIVERSE SCORE 11398.45833 106.763565220.43875
     EXPECTED OBSERVED SCORE 11957.58333 109.350745220.31862
            LOWER CASE DELTA   559.12500  23.64582 169.18802          GENERALIZABILITY COEFFICIENT =  0.95324  (20.38624)
            UPPER CASE DELTA   944.65548  30.73525 286.00923                                   PHI =  0.92347  (12.06626)
                        MEAN  1714.15085  41.40230
 ----------------------------------------------------------------------------------------------------------------------------------
        NOTE:  SIGNAL/NOISE RATIOS ARE IN PARENTHESES
   GENOVA  VERSION 3.1                                                                                                PAGE      37
          D STUDY                             #2 -- p x R x C DESIGN -- R AND C RANDOM              

                                                   D STUDY DESIGN NUMBER 002-001                    


         VARIANCE - COVARIANCE MATRIX FOR ESTIMATED VARIANCE COMPONENTS (FOR MEAN SCORES) IN UNIVERSE OF GENERALIZATION (W)


                  P             R             C             PR            PC            RC            PRC                         

 P           **************
 R              899.6485398 24539.4157216
 C              920.8008564    98.0495050 35292.4440423
 PR           -8096.8368582  -899.6485398  -160.5139032  8096.8368582
 PC           -8287.2077075  -160.5139032 -2762.4025692  1444.6251290 24861.6231225
 RC            -160.5139032   -98.0495050  -294.1485149   160.5139032   481.5417097   294.1485149
 PRC           1444.6251290   160.5139032   481.5417097 -1444.6251290 -4333.8753871  -481.5417097  4333.8753871
   GENOVA  VERSION 3.1                                                                                                PAGE      38
          D STUDY                             #2 -- p x R x C DESIGN -- R AND C RANDOM              

                                                   D STUDY DESIGN NUMBER 002-002                    

       OBJECT OF MEASUREMENT :      P                       FACETS :      R           C      
     G STUDY POPULATION SIZE : INFINITE     G STUDY UNIVERSE SIZES : INFINITE    INFINITE                                        
     D STUDY POPULATION SIZE : INFINITE     D STUDY UNIVERSE SIZES : INFINITE    INFINITE                                        
         D STUDY SAMPLE SIZE :     9          D STUDY SAMPLE SIZES :     2           2                                           
 ----------------------------------------------------------------------------------------------------------------------------------
                          VARIANCE COMPONENTS IN TERMS OF                            VARIANCE COMPONENTS IN TERMS OF
                G STUDY UNIVERSE (OF ADMISSIBLE OBSERVATIONS) SIZES             D STUDY UNIVERSE (OF GENERALIZATION) SIZES
             ---------------------------------------------------------- -----------------------------------------------------------
                                                VARIANCE COMPONENTS                                        VARIANCE COMPONENTS
               VARIANCE     FINITE   D STUDY      FOR MEAN SCORES         VARIANCE     FINITE   D STUDY      FOR MEAN SCORES
              COMPONENTS   UNIVERSE SAMPLING --------------------------  COMPONENTS   UNIVERSE SAMPLING ---------------------------
              FOR SINGLE     COR-     FRE-                   STANDARD    FOR SINGLE     COR-     FRE-                   STANDARD
 EFFECT      OBSERVATIONS  RECTIONS QUENCIES   ESTIMATES      ERRORS    OBSERVATIONS  RECTIONS QUENCIES   ESTIMATES      ERRORS
 ----------------------------------------------------------------------------------------------------------------------------------
 P          11398.45833     1.0000        1 11398.45833    5220.43875  11398.45833     1.0000        1 11398.45833    5220.43875   
 R            339.35957     1.0000        2   169.67978     156.65062    339.35957     1.0000        2   169.67978     156.65062   
 C            215.85069     1.0000        2   107.92535      93.93142    215.85069     1.0000        2   107.92535      93.93142   
 PR           258.59954     1.0000        2   129.29977      89.98243    258.59954     1.0000        2   129.29977      89.98243   
 PC           232.32870     1.0000        2   116.16435      78.83784    232.32870     1.0000        2   116.16435      78.83784   
 RC         0.00000E+00     1.0000        4 0.00000E+00       8.57538  0.00000E+00     1.0000        4 0.00000E+00       8.57538   
 PRC          394.99306     1.0000        4    98.74826      32.91609    394.99306     1.0000        4    98.74826      32.91609   
 ----------------------------------------------------------------------------------------------------------------------------------
            QFM = QUADRATIC FORM

 ----------------------------------------------------------------------------------------------------------------------------------


                                                    STANDARD
                                          STANDARD  ERROR OF
                                VARIANCE DEVIATION  VARIANCE

              UNIVERSE SCORE 11398.45833 106.763565220.43875
     EXPECTED OBSERVED SCORE 11742.67072 108.363605219.49934
            LOWER CASE DELTA   344.21238  18.55296 115.01641          GENERALIZABILITY COEFFICIENT =  0.97069  (33.11461)
            UPPER CASE DELTA   621.81752  24.93627 208.75353                                   PHI =  0.94827  (18.33087)
                        MEAN  1582.34632  39.77872
 ----------------------------------------------------------------------------------------------------------------------------------
        NOTE:  SIGNAL/NOISE RATIOS ARE IN PARENTHESES
   GENOVA  VERSION 3.1                                                                                                PAGE      39
          D STUDY                             #2 -- p x R x C DESIGN -- R AND C RANDOM              

                                                   D STUDY DESIGN NUMBER 002-002                    


         VARIANCE - COVARIANCE MATRIX FOR ESTIMATED VARIANCE COMPONENTS (FOR MEAN SCORES) IN UNIVERSE OF GENERALIZATION (W)


                  P             R             C             PR            PC            RC            PRC                         

 P           **************
 R              899.6485398 24539.4157216
 C              460.4004282    49.0247525  8823.1110106
 PR           -8096.8368582  -899.6485398   -80.2569516  8096.8368582
 PC           -4143.6038537   -80.2569516  -690.6006423   722.3125645  6215.4057806
 RC             -80.2569516   -49.0247525   -73.5371287    80.2569516   120.3854274    73.5371287
 PRC            722.3125645    80.2569516   120.3854274  -722.3125645 -1083.4688468  -120.3854274  1083.4688468
   GENOVA  VERSION 3.1                                                                                                PAGE      40
          D STUDY                             #2 -- p x R x C DESIGN -- R AND C RANDOM              

                                                   D STUDY DESIGN NUMBER 002-003                    

       OBJECT OF MEASUREMENT :      P                       FACETS :      R           C      
     G STUDY POPULATION SIZE : INFINITE     G STUDY UNIVERSE SIZES : INFINITE    INFINITE                                        
     D STUDY POPULATION SIZE : INFINITE     D STUDY UNIVERSE SIZES : INFINITE    INFINITE                                        
         D STUDY SAMPLE SIZE :     9          D STUDY SAMPLE SIZES :     2           3                                           
 ----------------------------------------------------------------------------------------------------------------------------------
                          VARIANCE COMPONENTS IN TERMS OF                            VARIANCE COMPONENTS IN TERMS OF
                G STUDY UNIVERSE (OF ADMISSIBLE OBSERVATIONS) SIZES             D STUDY UNIVERSE (OF GENERALIZATION) SIZES
             ---------------------------------------------------------- -----------------------------------------------------------
                                                VARIANCE COMPONENTS                                        VARIANCE COMPONENTS
               VARIANCE     FINITE   D STUDY      FOR MEAN SCORES         VARIANCE     FINITE   D STUDY      FOR MEAN SCORES
              COMPONENTS   UNIVERSE SAMPLING --------------------------  COMPONENTS   UNIVERSE SAMPLING ---------------------------
              FOR SINGLE     COR-     FRE-                   STANDARD    FOR SINGLE     COR-     FRE-                   STANDARD
 EFFECT      OBSERVATIONS  RECTIONS QUENCIES   ESTIMATES      ERRORS    OBSERVATIONS  RECTIONS QUENCIES   ESTIMATES      ERRORS
 ----------------------------------------------------------------------------------------------------------------------------------
 P          11398.45833     1.0000        1 11398.45833    5220.43875  11398.45833     1.0000        1 11398.45833    5220.43875   
 R            339.35957     1.0000        2   169.67978     156.65062    339.35957     1.0000        2   169.67978     156.65062   
 C            215.85069     1.0000        3    71.95023      62.62094    215.85069     1.0000        3    71.95023      62.62094   
 PR           258.59954     1.0000        2   129.29977      89.98243    258.59954     1.0000        2   129.29977      89.98243   
 PC           232.32870     1.0000        3    77.44290      52.55856    232.32870     1.0000        3    77.44290      52.55856   
 RC         0.00000E+00     1.0000        6 0.00000E+00       5.71692  0.00000E+00     1.0000        6 0.00000E+00       5.71692   
 PRC          394.99306     1.0000        6    65.83218      21.94406    394.99306     1.0000        6    65.83218      21.94406   
 ----------------------------------------------------------------------------------------------------------------------------------
            QFM = QUADRATIC FORM

 ----------------------------------------------------------------------------------------------------------------------------------


                                                    STANDARD
                                          STANDARD  ERROR OF
                                VARIANCE DEVIATION  VARIANCE

              UNIVERSE SCORE 11398.45833 106.763565220.43875
     EXPECTED OBSERVED SCORE 11671.03318 108.032565219.44471
            LOWER CASE DELTA   272.57485  16.50984 101.87099          GENERALIZABILITY COEFFICIENT =  0.97665  (41.81772)
            UPPER CASE DELTA   514.20486  22.67609 191.04884                                   PHI =  0.95684  (22.16715)
                        MEAN  1538.41148  39.22259
 ----------------------------------------------------------------------------------------------------------------------------------
        NOTE:  SIGNAL/NOISE RATIOS ARE IN PARENTHESES
   GENOVA  VERSION 3.1                                                                                                PAGE      41
          D STUDY                             #2 -- p x R x C DESIGN -- R AND C RANDOM              

                                                   D STUDY DESIGN NUMBER 002-003                    


         VARIANCE - COVARIANCE MATRIX FOR ESTIMATED VARIANCE COMPONENTS (FOR MEAN SCORES) IN UNIVERSE OF GENERALIZATION (W)


                  P             R             C             PR            PC            RC            PRC                         

 P           **************
 R              899.6485398 24539.4157216
 C              306.9336188    32.6831683  3921.3826714
 PR           -8096.8368582  -899.6485398   -53.5046344  8096.8368582
 PC           -2762.4025692   -53.5046344  -306.9336188   481.5417097  2762.4025692
 RC             -53.5046344   -32.6831683   -32.6831683    53.5046344    53.5046344    32.6831683
 PRC            481.5417097    53.5046344    53.5046344  -481.5417097  -481.5417097   -53.5046344   481.5417097
   GENOVA  VERSION 3.1                                                                                                PAGE      42
          D STUDY                             #2 -- p x R x C DESIGN -- R AND C RANDOM              

                                                   D STUDY DESIGN NUMBER 002-004                    

       OBJECT OF MEASUREMENT :      P                       FACETS :      R           C      
     G STUDY POPULATION SIZE : INFINITE     G STUDY UNIVERSE SIZES : INFINITE    INFINITE                                        
     D STUDY POPULATION SIZE : INFINITE     D STUDY UNIVERSE SIZES : INFINITE    INFINITE                                        
         D STUDY SAMPLE SIZE :     9          D STUDY SAMPLE SIZES :     2           4                                           
 ----------------------------------------------------------------------------------------------------------------------------------
                          VARIANCE COMPONENTS IN TERMS OF                            VARIANCE COMPONENTS IN TERMS OF
                G STUDY UNIVERSE (OF ADMISSIBLE OBSERVATIONS) SIZES             D STUDY UNIVERSE (OF GENERALIZATION) SIZES
             ---------------------------------------------------------- -----------------------------------------------------------
                                                VARIANCE COMPONENTS                                        VARIANCE COMPONENTS
               VARIANCE     FINITE   D STUDY      FOR MEAN SCORES         VARIANCE     FINITE   D STUDY      FOR MEAN SCORES
              COMPONENTS   UNIVERSE SAMPLING --------------------------  COMPONENTS   UNIVERSE SAMPLING ---------------------------
              FOR SINGLE     COR-     FRE-                   STANDARD    FOR SINGLE     COR-     FRE-                   STANDARD
 EFFECT      OBSERVATIONS  RECTIONS QUENCIES   ESTIMATES      ERRORS    OBSERVATIONS  RECTIONS QUENCIES   ESTIMATES      ERRORS
 ----------------------------------------------------------------------------------------------------------------------------------
 P          11398.45833     1.0000        1 11398.45833    5220.43875  11398.45833     1.0000        1 11398.45833    5220.43875   
 R            339.35957     1.0000        2   169.67978     156.65062    339.35957     1.0000        2   169.67978     156.65062   
 C            215.85069     1.0000        4    53.96267      46.96571    215.85069     1.0000        4    53.96267      46.96571   
 PR           258.59954     1.0000        2   129.29977      89.98243    258.59954     1.0000        2   129.29977      89.98243   
 PC           232.32870     1.0000        4    58.08218      39.41892    232.32870     1.0000        4    58.08218      39.41892   
 RC         0.00000E+00     1.0000        8 0.00000E+00       4.28769  0.00000E+00     1.0000        8 0.00000E+00       4.28769   
 PRC          394.99306     1.0000        8    49.37413      16.45804    394.99306     1.0000        8    49.37413      16.45804   
 ----------------------------------------------------------------------------------------------------------------------------------
            QFM = QUADRATIC FORM

 ----------------------------------------------------------------------------------------------------------------------------------


                                                    STANDARD
                                          STANDARD  ERROR OF
                                VARIANCE DEVIATION  VARIANCE

              UNIVERSE SCORE 11398.45833 106.763565220.43875
     EXPECTED OBSERVED SCORE 11635.21441 107.866655219.45837
            LOWER CASE DELTA   236.75608  15.38688  96.84948          GENERALIZABILITY COEFFICIENT =  0.97965  (48.14431)
            UPPER CASE DELTA   460.39853  21.45690 184.45115                                   PHI =  0.96118  (24.75781)
                        MEAN  1516.44406  38.94155
 ----------------------------------------------------------------------------------------------------------------------------------
        NOTE:  SIGNAL/NOISE RATIOS ARE IN PARENTHESES
   GENOVA  VERSION 3.1                                                                                                PAGE      43
          D STUDY                             #2 -- p x R x C DESIGN -- R AND C RANDOM              

                                                   D STUDY DESIGN NUMBER 002-004                    


         VARIANCE - COVARIANCE MATRIX FOR ESTIMATED VARIANCE COMPONENTS (FOR MEAN SCORES) IN UNIVERSE OF GENERALIZATION (W)


                  P             R             C             PR            PC            RC            PRC                         

 P           **************
 R              899.6485398 24539.4157216
 C              230.2002141    24.5123762  2205.7777526
 PR           -8096.8368582  -899.6485398   -40.1284758  8096.8368582
 PC           -2071.8019269   -40.1284758  -172.6501606   361.1562823  1553.8514452
 RC             -40.1284758   -24.5123762   -18.3842822    40.1284758    30.0963569    18.3842822
 PRC            361.1562823    40.1284758    30.0963569  -361.1562823  -270.8672117   -30.0963569   270.8672117
   GENOVA  VERSION 3.1                                                                                                PAGE      44
          D STUDY                             #2 -- p x R x C DESIGN -- R AND C RANDOM              

                                                   D STUDY DESIGN NUMBER 002-005                    

       OBJECT OF MEASUREMENT :      P                       FACETS :      R           C      
     G STUDY POPULATION SIZE : INFINITE     G STUDY UNIVERSE SIZES : INFINITE    INFINITE                                        
     D STUDY POPULATION SIZE : INFINITE     D STUDY UNIVERSE SIZES : INFINITE    INFINITE                                        
         D STUDY SAMPLE SIZE :     9          D STUDY SAMPLE SIZES :     2           5                                           
 ----------------------------------------------------------------------------------------------------------------------------------
                          VARIANCE COMPONENTS IN TERMS OF                            VARIANCE COMPONENTS IN TERMS OF
                G STUDY UNIVERSE (OF ADMISSIBLE OBSERVATIONS) SIZES             D STUDY UNIVERSE (OF GENERALIZATION) SIZES
             ---------------------------------------------------------- -----------------------------------------------------------
                                                VARIANCE COMPONENTS                                        VARIANCE COMPONENTS
               VARIANCE     FINITE   D STUDY      FOR MEAN SCORES         VARIANCE     FINITE   D STUDY      FOR MEAN SCORES
              COMPONENTS   UNIVERSE SAMPLING --------------------------  COMPONENTS   UNIVERSE SAMPLING ---------------------------
              FOR SINGLE     COR-     FRE-                   STANDARD    FOR SINGLE     COR-     FRE-                   STANDARD
 EFFECT      OBSERVATIONS  RECTIONS QUENCIES   ESTIMATES      ERRORS    OBSERVATIONS  RECTIONS QUENCIES   ESTIMATES      ERRORS
 ----------------------------------------------------------------------------------------------------------------------------------
 P          11398.45833     1.0000        1 11398.45833    5220.43875  11398.45833     1.0000        1 11398.45833    5220.43875   
 R            339.35957     1.0000        2   169.67978     156.65062    339.35957     1.0000        2   169.67978     156.65062   
 C            215.85069     1.0000        5    43.17014      37.57257    215.85069     1.0000        5    43.17014      37.57257   
 PR           258.59954     1.0000        2   129.29977      89.98243    258.59954     1.0000        2   129.29977      89.98243   
 PC           232.32870     1.0000        5    46.46574      31.53514    232.32870     1.0000        5    46.46574      31.53514   
 RC         0.00000E+00     1.0000       10 0.00000E+00       3.43015  0.00000E+00     1.0000       10 0.00000E+00       3.43015   
 PRC          394.99306     1.0000       10    39.49931      13.16644    394.99306     1.0000       10    39.49931      13.16644   
 ----------------------------------------------------------------------------------------------------------------------------------
            QFM = QUADRATIC FORM

 ----------------------------------------------------------------------------------------------------------------------------------


                                                    STANDARD
                                          STANDARD  ERROR OF
                                VARIANCE DEVIATION  VARIANCE

              UNIVERSE SCORE 11398.45833 106.763565220.43875
     EXPECTED OBSERVED SCORE 11613.72315 107.766995219.47967
            LOWER CASE DELTA   215.26481  14.67191  94.43488          GENERALIZABILITY COEFFICIENT =  0.98146  (52.95087)
            UPPER CASE DELTA   428.11474  20.69093 181.31610                                   PHI =  0.96380  (26.62477)
                        MEAN  1503.26361  38.77194
 ----------------------------------------------------------------------------------------------------------------------------------
        NOTE:  SIGNAL/NOISE RATIOS ARE IN PARENTHESES
   GENOVA  VERSION 3.1                                                                                                PAGE      45
          D STUDY                             #2 -- p x R x C DESIGN -- R AND C RANDOM              

                                                   D STUDY DESIGN NUMBER 002-005                    


         VARIANCE - COVARIANCE MATRIX FOR ESTIMATED VARIANCE COMPONENTS (FOR MEAN SCORES) IN UNIVERSE OF GENERALIZATION (W)


                  P             R             C             PR            PC            RC            PRC                         

 P           **************
 R              899.6485398 24539.4157216
 C              184.1601713    19.6099010  1411.6977617
 PR           -8096.8368582  -899.6485398   -32.1027806  8096.8368582
 PC           -1657.4415415   -32.1027806  -110.4961028   288.9250258   994.4649249
 RC             -32.1027806   -19.6099010   -11.7659406    32.1027806    19.2616684    11.7659406
 PRC            288.9250258    32.1027806    19.2616684  -288.9250258  -173.3550155   -19.2616684   173.3550155
   GENOVA  VERSION 3.1                                                                                                PAGE      46
          D STUDY                             #2 -- p x R x C DESIGN -- R AND C RANDOM              

                                                   D STUDY DESIGN NUMBER 002-006                    

       OBJECT OF MEASUREMENT :      P                       FACETS :      R           C      
     G STUDY POPULATION SIZE : INFINITE     G STUDY UNIVERSE SIZES : INFINITE    INFINITE                                        
     D STUDY POPULATION SIZE : INFINITE     D STUDY UNIVERSE SIZES : INFINITE    INFINITE                                        
         D STUDY SAMPLE SIZE :     9          D STUDY SAMPLE SIZES :     2           6                                           
 ----------------------------------------------------------------------------------------------------------------------------------
                          VARIANCE COMPONENTS IN TERMS OF                            VARIANCE COMPONENTS IN TERMS OF
                G STUDY UNIVERSE (OF ADMISSIBLE OBSERVATIONS) SIZES             D STUDY UNIVERSE (OF GENERALIZATION) SIZES
             ---------------------------------------------------------- -----------------------------------------------------------
                                                VARIANCE COMPONENTS                                        VARIANCE COMPONENTS
               VARIANCE     FINITE   D STUDY      FOR MEAN SCORES         VARIANCE     FINITE   D STUDY      FOR MEAN SCORES
              COMPONENTS   UNIVERSE SAMPLING --------------------------  COMPONENTS   UNIVERSE SAMPLING ---------------------------
              FOR SINGLE     COR-     FRE-                   STANDARD    FOR SINGLE     COR-     FRE-                   STANDARD
 EFFECT      OBSERVATIONS  RECTIONS QUENCIES   ESTIMATES      ERRORS    OBSERVATIONS  RECTIONS QUENCIES   ESTIMATES      ERRORS
 ----------------------------------------------------------------------------------------------------------------------------------
 P          11398.45833     1.0000        1 11398.45833    5220.43875  11398.45833     1.0000        1 11398.45833    5220.43875   
 R            339.35957     1.0000        2   169.67978     156.65062    339.35957     1.0000        2   169.67978     156.65062   
 C            215.85069     1.0000        6    35.97512      31.31047    215.85069     1.0000        6    35.97512      31.31047   
 PR           258.59954     1.0000        2   129.29977      89.98243    258.59954     1.0000        2   129.29977      89.98243   
 PC           232.32870     1.0000        6    38.72145      26.27928    232.32870     1.0000        6    38.72145      26.27928   
 RC         0.00000E+00     1.0000       12 0.00000E+00       2.85846  0.00000E+00     1.0000       12 0.00000E+00       2.85846   
 PRC          394.99306     1.0000       12    32.91609      10.97203    394.99306     1.0000       12    32.91609      10.97203   
 ----------------------------------------------------------------------------------------------------------------------------------
            QFM = QUADRATIC FORM

 ----------------------------------------------------------------------------------------------------------------------------------


                                                    STANDARD
                                          STANDARD  ERROR OF
                                VARIANCE DEVIATION  VARIANCE

              UNIVERSE SCORE 11398.45833 106.763565220.43875
     EXPECTED OBSERVED SCORE 11599.39564 107.700495219.49934
            LOWER CASE DELTA   200.93731  14.17524  93.09700          GENERALIZABILITY COEFFICIENT =  0.98268  (56.72644)
            UPPER CASE DELTA   406.59221  20.16413 179.59018                                   PHI =  0.96556  (28.03413)
                        MEAN  1494.47664  38.65846
 ----------------------------------------------------------------------------------------------------------------------------------
        NOTE:  SIGNAL/NOISE RATIOS ARE IN PARENTHESES
   GENOVA  VERSION 3.1                                                                                                PAGE      47
          D STUDY                             #2 -- p x R x C DESIGN -- R AND C RANDOM              

                                                   D STUDY DESIGN NUMBER 002-006                    


         VARIANCE - COVARIANCE MATRIX FOR ESTIMATED VARIANCE COMPONENTS (FOR MEAN SCORES) IN UNIVERSE OF GENERALIZATION (W)


                  P             R             C             PR            PC            RC            PRC                         

 P           **************
 R              899.6485398 24539.4157216
 C              153.4668094    16.3415842   980.3456678
 PR           -8096.8368582  -899.6485398   -26.7523172  8096.8368582
 PC           -1381.2012846   -26.7523172   -76.7334047   240.7708548   690.6006423
 RC             -26.7523172   -16.3415842    -8.1707921    26.7523172    13.3761586     8.1707921
 PRC            240.7708548    26.7523172    13.3761586  -240.7708548  -120.3854274   -13.3761586   120.3854274
   GENOVA  VERSION 3.1                                                                                                PAGE      48
          D STUDY                             #2 -- p x R x C DESIGN -- R AND C RANDOM              

                                                   D STUDY DESIGN NUMBER 002-007                    

       OBJECT OF MEASUREMENT :      P                       FACETS :      R           C      
     G STUDY POPULATION SIZE : INFINITE     G STUDY UNIVERSE SIZES : INFINITE    INFINITE                                        
     D STUDY POPULATION SIZE : INFINITE     D STUDY UNIVERSE SIZES : INFINITE    INFINITE                                        
         D STUDY SAMPLE SIZE :     9          D STUDY SAMPLE SIZES :     2           7                                           
 ----------------------------------------------------------------------------------------------------------------------------------
                          VARIANCE COMPONENTS IN TERMS OF                            VARIANCE COMPONENTS IN TERMS OF
                G STUDY UNIVERSE (OF ADMISSIBLE OBSERVATIONS) SIZES             D STUDY UNIVERSE (OF GENERALIZATION) SIZES
             ---------------------------------------------------------- -----------------------------------------------------------
                                                VARIANCE COMPONENTS                                        VARIANCE COMPONENTS
               VARIANCE     FINITE   D STUDY      FOR MEAN SCORES         VARIANCE     FINITE   D STUDY      FOR MEAN SCORES
              COMPONENTS   UNIVERSE SAMPLING --------------------------  COMPONENTS   UNIVERSE SAMPLING ---------------------------
              FOR SINGLE     COR-     FRE-                   STANDARD    FOR SINGLE     COR-     FRE-                   STANDARD
 EFFECT      OBSERVATIONS  RECTIONS QUENCIES   ESTIMATES      ERRORS    OBSERVATIONS  RECTIONS QUENCIES   ESTIMATES      ERRORS
 ----------------------------------------------------------------------------------------------------------------------------------
 P          11398.45833     1.0000        1 11398.45833    5220.43875  11398.45833     1.0000        1 11398.45833    5220.43875   
 R            339.35957     1.0000        2   169.67978     156.65062    339.35957     1.0000        2   169.67978     156.65062   
 C            215.85069     1.0000        7    30.83581      26.83755    215.85069     1.0000        7    30.83581      26.83755   
 PR           258.59954     1.0000        2   129.29977      89.98243    258.59954     1.0000        2   129.29977      89.98243   
 PC           232.32870     1.0000        7    33.18981      22.52510    232.32870     1.0000        7    33.18981      22.52510   
 RC         0.00000E+00     1.0000       14 0.00000E+00       2.45011  0.00000E+00     1.0000       14 0.00000E+00       2.45011   
 PRC          394.99306     1.0000       14    28.21379       9.40460    394.99306     1.0000       14    28.21379       9.40460   
 ----------------------------------------------------------------------------------------------------------------------------------
            QFM = QUADRATIC FORM

 ----------------------------------------------------------------------------------------------------------------------------------


                                                    STANDARD
                                          STANDARD  ERROR OF
                                VARIANCE DEVIATION  VARIANCE

              UNIVERSE SCORE 11398.45833 106.763565220.43875
     EXPECTED OBSERVED SCORE 11589.16171 107.652975219.51606
            LOWER CASE DELTA   190.70337  13.80954  92.28093          GENERALIZABILITY COEFFICIENT =  0.98354  (59.77062)
            UPPER CASE DELTA   391.21897  19.77926 178.54143                                   PHI =  0.96682  (29.13575)
                        MEAN  1488.20023  38.57720
 ----------------------------------------------------------------------------------------------------------------------------------
        NOTE:  SIGNAL/NOISE RATIOS ARE IN PARENTHESES
   GENOVA  VERSION 3.1                                                                                                PAGE      49
          D STUDY                             #2 -- p x R x C DESIGN -- R AND C RANDOM              

                                                   D STUDY DESIGN NUMBER 002-007                    


         VARIANCE - COVARIANCE MATRIX FOR ESTIMATED VARIANCE COMPONENTS (FOR MEAN SCORES) IN UNIVERSE OF GENERALIZATION (W)


                  P             R             C             PR            PC            RC            PRC                         

 P           **************
 R              899.6485398 24539.4157216
 C              131.5429795    14.0070721   720.2539600
 PR           -8096.8368582  -899.6485398   -22.9305576  8096.8368582
 PC           -1183.8868154   -22.9305576   -56.3755626   206.3750184   507.3800637
 RC             -22.9305576   -14.0070721    -6.0030309    22.9305576     9.8273818     6.0030309
 PRC            206.3750184    22.9305576     9.8273818  -206.3750184   -88.4464365    -9.8273818    88.4464365
   GENOVA  VERSION 3.1                                                                                                PAGE      50
          D STUDY                             #2 -- p x R x C DESIGN -- R AND C RANDOM              

                                                   D STUDY DESIGN NUMBER 002-008                    

       OBJECT OF MEASUREMENT :      P                       FACETS :      R           C      
     G STUDY POPULATION SIZE : INFINITE     G STUDY UNIVERSE SIZES : INFINITE    INFINITE                                        
     D STUDY POPULATION SIZE : INFINITE     D STUDY UNIVERSE SIZES : INFINITE    INFINITE                                        
         D STUDY SAMPLE SIZE :     9          D STUDY SAMPLE SIZES :     2           8                                           
 ----------------------------------------------------------------------------------------------------------------------------------
                          VARIANCE COMPONENTS IN TERMS OF                            VARIANCE COMPONENTS IN TERMS OF
                G STUDY UNIVERSE (OF ADMISSIBLE OBSERVATIONS) SIZES             D STUDY UNIVERSE (OF GENERALIZATION) SIZES
             ---------------------------------------------------------- -----------------------------------------------------------
                                                VARIANCE COMPONENTS                                        VARIANCE COMPONENTS
               VARIANCE     FINITE   D STUDY      FOR MEAN SCORES         VARIANCE     FINITE   D STUDY      FOR MEAN SCORES
              COMPONENTS   UNIVERSE SAMPLING --------------------------  COMPONENTS   UNIVERSE SAMPLING ---------------------------
              FOR SINGLE     COR-     FRE-                   STANDARD    FOR SINGLE     COR-     FRE-                   STANDARD
 EFFECT      OBSERVATIONS  RECTIONS QUENCIES   ESTIMATES      ERRORS    OBSERVATIONS  RECTIONS QUENCIES   ESTIMATES      ERRORS
 ----------------------------------------------------------------------------------------------------------------------------------
 P          11398.45833     1.0000        1 11398.45833    5220.43875  11398.45833     1.0000        1 11398.45833    5220.43875   
 R            339.35957     1.0000        2   169.67978     156.65062    339.35957     1.0000        2   169.67978     156.65062   
 C            215.85069     1.0000        8    26.98134      23.48285    215.85069     1.0000        8    26.98134      23.48285   
 PR           258.59954     1.0000        2   129.29977      89.98243    258.59954     1.0000        2   129.29977      89.98243   
 PC           232.32870     1.0000        8    29.04109      19.70946    232.32870     1.0000        8    29.04109      19.70946   
 RC         0.00000E+00     1.0000       16 0.00000E+00       2.14384  0.00000E+00     1.0000       16 0.00000E+00       2.14384   
 PRC          394.99306     1.0000       16    24.68707       8.22902    394.99306     1.0000       16    24.68707       8.22902   
 ----------------------------------------------------------------------------------------------------------------------------------
            QFM = QUADRATIC FORM

 ----------------------------------------------------------------------------------------------------------------------------------


                                                    STANDARD
                                          STANDARD  ERROR OF
                                VARIANCE DEVIATION  VARIANCE

              UNIVERSE SCORE 11398.45833 106.763565220.43875
     EXPECTED OBSERVED SCORE 11581.48626 107.617315219.53006
            LOWER CASE DELTA   183.02792  13.52878  91.74739          GENERALIZABILITY COEFFICIENT =  0.98420  (62.27716)
            UPPER CASE DELTA   379.68904  19.48561 177.85745                                   PHI =  0.96776  (30.02051)
                        MEAN  1483.49293  38.51614
 ----------------------------------------------------------------------------------------------------------------------------------
        NOTE:  SIGNAL/NOISE RATIOS ARE IN PARENTHESES
   GENOVA  VERSION 3.1                                                                                                PAGE      51
          D STUDY                             #2 -- p x R x C DESIGN -- R AND C RANDOM              

                                                   D STUDY DESIGN NUMBER 002-008                    


         VARIANCE - COVARIANCE MATRIX FOR ESTIMATED VARIANCE COMPONENTS (FOR MEAN SCORES) IN UNIVERSE OF GENERALIZATION (W)


                  P             R             C             PR            PC            RC            PRC                         

 P           **************
 R              899.6485398 24539.4157216
 C              115.1001070    12.2561881   551.4444382
 PR           -8096.8368582  -899.6485398   -20.0642379  8096.8368582
 PC           -1035.9009634   -20.0642379   -43.1625401   180.5781411   388.4628613
 RC             -20.0642379   -12.2561881    -4.5960705    20.0642379     7.5240892     4.5960705
 PRC            180.5781411    20.0642379     7.5240892  -180.5781411   -67.7168029    -7.5240892    67.7168029
   GENOVA  VERSION 3.1                                                                                                PAGE      52
          D STUDY                             #2 -- p x R x C DESIGN -- R AND C RANDOM              

                                                   D STUDY DESIGN NUMBER 002-009                    

       OBJECT OF MEASUREMENT :      P                       FACETS :      R           C      
     G STUDY POPULATION SIZE : INFINITE     G STUDY UNIVERSE SIZES : INFINITE    INFINITE                                        
     D STUDY POPULATION SIZE : INFINITE     D STUDY UNIVERSE SIZES : INFINITE    INFINITE                                        
         D STUDY SAMPLE SIZE :     9          D STUDY SAMPLE SIZES :     2           9                                           
 ----------------------------------------------------------------------------------------------------------------------------------
                          VARIANCE COMPONENTS IN TERMS OF                            VARIANCE COMPONENTS IN TERMS OF
                G STUDY UNIVERSE (OF ADMISSIBLE OBSERVATIONS) SIZES             D STUDY UNIVERSE (OF GENERALIZATION) SIZES
             ---------------------------------------------------------- -----------------------------------------------------------
                                                VARIANCE COMPONENTS                                        VARIANCE COMPONENTS
               VARIANCE     FINITE   D STUDY      FOR MEAN SCORES         VARIANCE     FINITE   D STUDY      FOR MEAN SCORES
              COMPONENTS   UNIVERSE SAMPLING --------------------------  COMPONENTS   UNIVERSE SAMPLING ---------------------------
              FOR SINGLE     COR-     FRE-                   STANDARD    FOR SINGLE     COR-     FRE-                   STANDARD
 EFFECT      OBSERVATIONS  RECTIONS QUENCIES   ESTIMATES      ERRORS    OBSERVATIONS  RECTIONS QUENCIES   ESTIMATES      ERRORS
 ----------------------------------------------------------------------------------------------------------------------------------
 P          11398.45833     1.0000        1 11398.45833    5220.43875  11398.45833     1.0000        1 11398.45833    5220.43875   
 R            339.35957     1.0000        2   169.67978     156.65062    339.35957     1.0000        2   169.67978     156.65062   
 C            215.85069     1.0000        9    23.98341      20.87365    215.85069     1.0000        9    23.98341      20.87365   
 PR           258.59954     1.0000        2   129.29977      89.98243    258.59954     1.0000        2   129.29977      89.98243   
 PC           232.32870     1.0000        9    25.81430      17.51952    232.32870     1.0000        9    25.81430      17.51952   
 RC         0.00000E+00     1.0000       18 0.00000E+00       1.90564  0.00000E+00     1.0000       18 0.00000E+00       1.90564   
 PRC          394.99306     1.0000       18    21.94406       7.31469    394.99306     1.0000       18    21.94406       7.31469   
 ----------------------------------------------------------------------------------------------------------------------------------
            QFM = QUADRATIC FORM

 ----------------------------------------------------------------------------------------------------------------------------------


                                                    STANDARD
                                          STANDARD  ERROR OF
                                VARIANCE DEVIATION  VARIANCE

              UNIVERSE SCORE 11398.45833 106.763565220.43875
     EXPECTED OBSERVED SCORE 11575.51646 107.589575219.54182
            LOWER CASE DELTA   177.05813  13.30632  91.37979          GENERALIZABILITY COEFFICIENT =  0.98470  (64.37693)
            UPPER CASE DELTA   370.72132  19.25412 177.38699                                   PHI =  0.96850  (30.74670)
                        MEAN  1479.83169  38.46858
 ----------------------------------------------------------------------------------------------------------------------------------
        NOTE:  SIGNAL/NOISE RATIOS ARE IN PARENTHESES
   GENOVA  VERSION 3.1                                                                                                PAGE      53
          D STUDY                             #2 -- p x R x C DESIGN -- R AND C RANDOM              

                                                   D STUDY DESIGN NUMBER 002-009                    


         VARIANCE - COVARIANCE MATRIX FOR ESTIMATED VARIANCE COMPONENTS (FOR MEAN SCORES) IN UNIVERSE OF GENERALIZATION (W)


                  P             R             C             PR            PC            RC            PRC                         

 P           **************
 R              899.6485398 24539.4157216
 C              102.3112063    10.8943894   435.7091857
 PR           -8096.8368582  -899.6485398   -17.8348781  8096.8368582
 PC            -920.8008564   -17.8348781   -34.1037354   160.5139032   306.9336188
 RC             -17.8348781   -10.8943894    -3.6314631    17.8348781     5.9449594     3.6314631
 PRC            160.5139032    17.8348781     5.9449594  -160.5139032   -53.5046344    -5.9449594    53.5046344
   GENOVA  VERSION 3.1                                                                                                PAGE      54
          D STUDY                             #2 -- p x R x C DESIGN -- R AND C RANDOM              

                                                   D STUDY DESIGN NUMBER 002-010                    

       OBJECT OF MEASUREMENT :      P                       FACETS :      R           C      
     G STUDY POPULATION SIZE : INFINITE     G STUDY UNIVERSE SIZES : INFINITE    INFINITE                                        
     D STUDY POPULATION SIZE : INFINITE     D STUDY UNIVERSE SIZES : INFINITE    INFINITE                                        
         D STUDY SAMPLE SIZE :     9          D STUDY SAMPLE SIZES :     2          10                                           
 ----------------------------------------------------------------------------------------------------------------------------------
                          VARIANCE COMPONENTS IN TERMS OF                            VARIANCE COMPONENTS IN TERMS OF
                G STUDY UNIVERSE (OF ADMISSIBLE OBSERVATIONS) SIZES             D STUDY UNIVERSE (OF GENERALIZATION) SIZES
             ---------------------------------------------------------- -----------------------------------------------------------
                                                VARIANCE COMPONENTS                                        VARIANCE COMPONENTS
               VARIANCE     FINITE   D STUDY      FOR MEAN SCORES         VARIANCE     FINITE   D STUDY      FOR MEAN SCORES
              COMPONENTS   UNIVERSE SAMPLING --------------------------  COMPONENTS   UNIVERSE SAMPLING ---------------------------
              FOR SINGLE     COR-     FRE-                   STANDARD    FOR SINGLE     COR-     FRE-                   STANDARD
 EFFECT      OBSERVATIONS  RECTIONS QUENCIES   ESTIMATES      ERRORS    OBSERVATIONS  RECTIONS QUENCIES   ESTIMATES      ERRORS
 ----------------------------------------------------------------------------------------------------------------------------------
 P          11398.45833     1.0000        1 11398.45833    5220.43875  11398.45833     1.0000        1 11398.45833    5220.43875   
 R            339.35957     1.0000        2   169.67978     156.65062    339.35957     1.0000        2   169.67978     156.65062   
 C            215.85069     1.0000       10    21.58507      18.78628    215.85069     1.0000       10    21.58507      18.78628   
 PR           258.59954     1.0000        2   129.29977      89.98243    258.59954     1.0000        2   129.29977      89.98243   
 PC           232.32870     1.0000       10    23.23287      15.76757    232.32870     1.0000       10    23.23287      15.76757   
 RC         0.00000E+00     1.0000       20 0.00000E+00       1.71508  0.00000E+00     1.0000       20 0.00000E+00       1.71508   
 PRC          394.99306     1.0000       20    19.74965       6.58322    394.99306     1.0000       20    19.74965       6.58322   
 ----------------------------------------------------------------------------------------------------------------------------------
            QFM = QUADRATIC FORM

 ----------------------------------------------------------------------------------------------------------------------------------


                                                    STANDARD
                                          STANDARD  ERROR OF
                                VARIANCE DEVIATION  VARIANCE

              UNIVERSE SCORE 11398.45833 106.763565220.43875
     EXPECTED OBSERVED SCORE 11570.74063 107.567385219.55177
            LOWER CASE DELTA   172.28229  13.12563  91.11594          GENERALIZABILITY COEFFICIENT =  0.98511  (66.16152)
            UPPER CASE DELTA   363.54715  19.06691 177.04971                                   PHI =  0.96909  (31.35345)
                        MEAN  1476.90270  38.43049
 ----------------------------------------------------------------------------------------------------------------------------------
        NOTE:  SIGNAL/NOISE RATIOS ARE IN PARENTHESES
   GENOVA  VERSION 3.1                                                                                                PAGE      55
          D STUDY                             #2 -- p x R x C DESIGN -- R AND C RANDOM              

                                                   D STUDY DESIGN NUMBER 002-010                    


         VARIANCE - COVARIANCE MATRIX FOR ESTIMATED VARIANCE COMPONENTS (FOR MEAN SCORES) IN UNIVERSE OF GENERALIZATION (W)


                  P             R             C             PR            PC            RC            PRC                         

 P           **************
 R              899.6485398 24539.4157216
 C               92.0800856     9.8049505   352.9244404
 PR           -8096.8368582  -899.6485398   -16.0513903  8096.8368582
 PC            -828.7207707   -16.0513903   -27.6240257   144.4625129   248.6162312
 RC             -16.0513903    -9.8049505    -2.9414851    16.0513903     4.8154171     2.9414851
 PRC            144.4625129    16.0513903     4.8154171  -144.4625129   -43.3387539    -4.8154171    43.3387539
   GENOVA  VERSION 3.1                                                                                                PAGE      56
          D STUDY                             #2 -- p x R x C DESIGN -- R AND C RANDOM              

                                                   D STUDY DESIGN NUMBER 002-011                    

       OBJECT OF MEASUREMENT :      P                       FACETS :      R           C      
     G STUDY POPULATION SIZE : INFINITE     G STUDY UNIVERSE SIZES : INFINITE    INFINITE                                        
     D STUDY POPULATION SIZE : INFINITE     D STUDY UNIVERSE SIZES : INFINITE    INFINITE                                        
         D STUDY SAMPLE SIZE :     9          D STUDY SAMPLE SIZES :     2          11                                           
 ----------------------------------------------------------------------------------------------------------------------------------
                          VARIANCE COMPONENTS IN TERMS OF                            VARIANCE COMPONENTS IN TERMS OF
                G STUDY UNIVERSE (OF ADMISSIBLE OBSERVATIONS) SIZES             D STUDY UNIVERSE (OF GENERALIZATION) SIZES
             ---------------------------------------------------------- -----------------------------------------------------------
                                                VARIANCE COMPONENTS                                        VARIANCE COMPONENTS
               VARIANCE     FINITE   D STUDY      FOR MEAN SCORES         VARIANCE     FINITE   D STUDY      FOR MEAN SCORES
              COMPONENTS   UNIVERSE SAMPLING --------------------------  COMPONENTS   UNIVERSE SAMPLING ---------------------------
              FOR SINGLE     COR-     FRE-                   STANDARD    FOR SINGLE     COR-     FRE-                   STANDARD
 EFFECT      OBSERVATIONS  RECTIONS QUENCIES   ESTIMATES      ERRORS    OBSERVATIONS  RECTIONS QUENCIES   ESTIMATES      ERRORS
 ----------------------------------------------------------------------------------------------------------------------------------
 P          11398.45833     1.0000        1 11398.45833    5220.43875  11398.45833     1.0000        1 11398.45833    5220.43875   
 R            339.35957     1.0000        2   169.67978     156.65062    339.35957     1.0000        2   169.67978     156.65062   
 C            215.85069     1.0000       11    19.62279      17.07844    215.85069     1.0000       11    19.62279      17.07844   
 PR           258.59954     1.0000        2   129.29977      89.98243    258.59954     1.0000        2   129.29977      89.98243   
 PC           232.32870     1.0000       11    21.12079      14.33415    232.32870     1.0000       11    21.12079      14.33415   
 RC         0.00000E+00     1.0000       22 0.00000E+00       1.55916  0.00000E+00     1.0000       22 0.00000E+00       1.55916   
 PRC          394.99306     1.0000       22    17.95423       5.98474    394.99306     1.0000       22    17.95423       5.98474   
 ----------------------------------------------------------------------------------------------------------------------------------
            QFM = QUADRATIC FORM

 ----------------------------------------------------------------------------------------------------------------------------------


                                                    STANDARD
                                          STANDARD  ERROR OF
                                VARIANCE DEVIATION  VARIANCE

              UNIVERSE SCORE 11398.45833 106.763565220.43875
     EXPECTED OBSERVED SCORE 11566.83312 107.549215219.56028
            LOWER CASE DELTA   168.37479  12.97593  90.92023          GENERALIZABILITY COEFFICIENT =  0.98544  (67.69694)
            UPPER CASE DELTA   357.67736  18.91236 176.79974                                   PHI =  0.96958  (31.86799)
                        MEAN  1474.50625  38.39930
 ----------------------------------------------------------------------------------------------------------------------------------
        NOTE:  SIGNAL/NOISE RATIOS ARE IN PARENTHESES
   GENOVA  VERSION 3.1                                                                                                PAGE      57
          D STUDY                             #2 -- p x R x C DESIGN -- R AND C RANDOM              

                                                   D STUDY DESIGN NUMBER 002-011                    


         VARIANCE - COVARIANCE MATRIX FOR ESTIMATED VARIANCE COMPONENTS (FOR MEAN SCORES) IN UNIVERSE OF GENERALIZATION (W)


                  P             R             C             PR            PC            RC            PRC                         

 P           **************
 R              899.6485398 24539.4157216
 C               83.7091688     8.9135914   291.6730913
 PR           -8096.8368582  -899.6485398   -14.5921730  8096.8368582
 PC            -753.3825189   -14.5921730   -22.8297733   131.3295572   205.4679597
 RC             -14.5921730    -8.9135914    -2.4309795    14.5921730     3.9796836     2.4309795
 PRC            131.3295572    14.5921730     3.9796836  -131.3295572   -35.8171520    -3.9796836    35.8171520
   GENOVA  VERSION 3.1                                                                                                PAGE      58
          D STUDY                             #2 -- p x R x C DESIGN -- R AND C RANDOM              

                                                   D STUDY DESIGN NUMBER 002-012                    

       OBJECT OF MEASUREMENT :      P                       FACETS :      R           C      
     G STUDY POPULATION SIZE : INFINITE     G STUDY UNIVERSE SIZES : INFINITE    INFINITE                                        
     D STUDY POPULATION SIZE : INFINITE     D STUDY UNIVERSE SIZES : INFINITE    INFINITE                                        
         D STUDY SAMPLE SIZE :     9          D STUDY SAMPLE SIZES :     2          12                                           
 ----------------------------------------------------------------------------------------------------------------------------------
                          VARIANCE COMPONENTS IN TERMS OF                            VARIANCE COMPONENTS IN TERMS OF
                G STUDY UNIVERSE (OF ADMISSIBLE OBSERVATIONS) SIZES             D STUDY UNIVERSE (OF GENERALIZATION) SIZES
             ---------------------------------------------------------- -----------------------------------------------------------
                                                VARIANCE COMPONENTS                                        VARIANCE COMPONENTS
               VARIANCE     FINITE   D STUDY      FOR MEAN SCORES         VARIANCE     FINITE   D STUDY      FOR MEAN SCORES
              COMPONENTS   UNIVERSE SAMPLING --------------------------  COMPONENTS   UNIVERSE SAMPLING ---------------------------
              FOR SINGLE     COR-     FRE-                   STANDARD    FOR SINGLE     COR-     FRE-                   STANDARD
 EFFECT      OBSERVATIONS  RECTIONS QUENCIES   ESTIMATES      ERRORS    OBSERVATIONS  RECTIONS QUENCIES   ESTIMATES      ERRORS
 ----------------------------------------------------------------------------------------------------------------------------------
 P          11398.45833     1.0000        1 11398.45833    5220.43875  11398.45833     1.0000        1 11398.45833    5220.43875   
 R            339.35957     1.0000        2   169.67978     156.65062    339.35957     1.0000        2   169.67978     156.65062   
 C            215.85069     1.0000       12    17.98756      15.65524    215.85069     1.0000       12    17.98756      15.65524   
 PR           258.59954     1.0000        2   129.29977      89.98243    258.59954     1.0000        2   129.29977      89.98243   
 PC           232.32870     1.0000       12    19.36073      13.13964    232.32870     1.0000       12    19.36073      13.13964   
 RC         0.00000E+00     1.0000       24 0.00000E+00       1.42923  0.00000E+00     1.0000       24 0.00000E+00       1.42923   
 PRC          394.99306     1.0000       24    16.45804       5.48601    394.99306     1.0000       24    16.45804       5.48601   
 ----------------------------------------------------------------------------------------------------------------------------------
            QFM = QUADRATIC FORM

 ----------------------------------------------------------------------------------------------------------------------------------


                                                    STANDARD
                                          STANDARD  ERROR OF
                                VARIANCE DEVIATION  VARIANCE

              UNIVERSE SCORE 11398.45833 106.763565220.43875
     EXPECTED OBSERVED SCORE 11563.57687 107.534075219.56761
            LOWER CASE DELTA   165.11854  12.84985  90.77109          GENERALIZABILITY COEFFICIENT =  0.98572  (69.03197)
            UPPER CASE DELTA   352.78588  18.78260 176.60938                                   PHI =  0.96998  (32.30985)
                        MEAN  1472.50922  38.37329
 ----------------------------------------------------------------------------------------------------------------------------------
        NOTE:  SIGNAL/NOISE RATIOS ARE IN PARENTHESES
   GENOVA  VERSION 3.1                                                                                                PAGE      59
          D STUDY                             #2 -- p x R x C DESIGN -- R AND C RANDOM              

                                                   D STUDY DESIGN NUMBER 002-012                    


         VARIANCE - COVARIANCE MATRIX FOR ESTIMATED VARIANCE COMPONENTS (FOR MEAN SCORES) IN UNIVERSE OF GENERALIZATION (W)


                  P             R             C             PR            PC            RC            PRC                         

 P           **************
 R              899.6485398 24539.4157216
 C               76.7334047     8.1707921   245.0864170
 PR           -8096.8368582  -899.6485398   -13.3761586  8096.8368582
 PC            -690.6006423   -13.3761586   -19.1833512   120.3854274   172.6501606
 RC             -13.3761586    -8.1707921    -2.0426980    13.3761586     3.3440397     2.0426980
 PRC            120.3854274    13.3761586     3.3440397  -120.3854274   -30.0963569    -3.3440397    30.0963569
   GENOVA  VERSION 3.1                                                                                                PAGE      60
          D STUDY                             #2 -- p x R x C DESIGN -- R AND C RANDOM              


                              SUMMARY OF D STUDY RESULTS FOR SET OF CONTROL CARDS NO. 002

 ---------------------------------------------------------------------------------------------------------------------------------
                                                                          V A R I A N C E S
                            SAMPLE SIZES               --------------------------------------------------------
 D STUDY        -------------------------------------                 EXPECTED     LOWER     UPPER
  DESIGN  INDEX=    $P     R     C                       UNIVERSE     OBSERVED      CASE      CASE               GEN.
    NO    UNIV.=  INF.  INF.  INF.                         SCORE        SCORE      DELTA     DELTA     MEAN      COEF.      PHI
 ---------------------------------------------------------------------------------------------------------------------------------
 002-001             9     2     1                    11398.45833  11957.58333 559.12500 944.65548 *********   0.95324   0.92347
 002-002             9     2     2                    11398.45833  11742.67072 344.21238 621.81752 *********   0.97069   0.94827
 002-003             9     2     3                    11398.45833  11671.03318 272.57485 514.20486 *********   0.97665   0.95684
 002-004             9     2     4                    11398.45833  11635.21441 236.75608 460.39853 *********   0.97965   0.96118
 002-005             9     2     5                    11398.45833  11613.72315 215.26481 428.11474 *********   0.98146   0.96380
 002-006             9     2     6                    11398.45833  11599.39564 200.93731 406.59221 *********   0.98268   0.96556
 002-007             9     2     7                    11398.45833  11589.16171 190.70337 391.21897 *********   0.98354   0.96682
 002-008             9     2     8                    11398.45833  11581.48626 183.02792 379.68904 *********   0.98420   0.96776
 002-009             9     2     9                    11398.45833  11575.51646 177.05813 370.72132 *********   0.98470   0.96850
 002-010             9     2    10                    11398.45833  11570.74063 172.28229 363.54715 *********   0.98511   0.96909
 002-011             9     2    11                    11398.45833  11566.83312 168.37479 357.67736 *********   0.98544   0.96958
 002-012             9     2    12                    11398.45833  11563.57687 165.11854 352.78588 *********   0.98572   0.96998
   GENOVA  VERSION 3.1                                                                                                PAGE      61
                                                     CONTROL CARD INPUT LISTING


   COLUMN   11111111112222222222333333333344444444445555555555666666666677777777778
   12345678901234567890123456789012345678901234567890123456789012345678901234567890
   COMMENT       THIRD SET OF D STUDY CONTROL CARDS                                
   DSTUDY        #3 -- p X R x C DESIGN -- R AND C RANDOM                          
   DEFFECT       $ P                                                               
   DEFFECT         R 3                                                             
   DEFFECT         C 1 2 3 4 5 6 7 8 9 10 11 12                                    
   ENDDSTUDY                                                                       
   GENOVA  VERSION 3.1                                                                                                PAGE      62
          D STUDY                             #3 -- p X R x C DESIGN -- R AND C RANDOM              

                                                   D STUDY DESIGN NUMBER 003-001                    

       OBJECT OF MEASUREMENT :      P                       FACETS :      R           C      
     G STUDY POPULATION SIZE : INFINITE     G STUDY UNIVERSE SIZES : INFINITE    INFINITE                                        
     D STUDY POPULATION SIZE : INFINITE     D STUDY UNIVERSE SIZES : INFINITE    INFINITE                                        
         D STUDY SAMPLE SIZE :     9          D STUDY SAMPLE SIZES :     3           1                                           
 ----------------------------------------------------------------------------------------------------------------------------------
                          VARIANCE COMPONENTS IN TERMS OF                            VARIANCE COMPONENTS IN TERMS OF
                G STUDY UNIVERSE (OF ADMISSIBLE OBSERVATIONS) SIZES             D STUDY UNIVERSE (OF GENERALIZATION) SIZES
             ---------------------------------------------------------- -----------------------------------------------------------
                                                VARIANCE COMPONENTS                                        VARIANCE COMPONENTS
               VARIANCE     FINITE   D STUDY      FOR MEAN SCORES         VARIANCE     FINITE   D STUDY      FOR MEAN SCORES
              COMPONENTS   UNIVERSE SAMPLING --------------------------  COMPONENTS   UNIVERSE SAMPLING ---------------------------
              FOR SINGLE     COR-     FRE-                   STANDARD    FOR SINGLE     COR-     FRE-                   STANDARD
 EFFECT      OBSERVATIONS  RECTIONS QUENCIES   ESTIMATES      ERRORS    OBSERVATIONS  RECTIONS QUENCIES   ESTIMATES      ERRORS
 ----------------------------------------------------------------------------------------------------------------------------------
 P          11398.45833     1.0000        1 11398.45833    5220.43875  11398.45833     1.0000        1 11398.45833    5220.43875   
 R            339.35957     1.0000        3   113.11986     104.43374    339.35957     1.0000        3   113.11986     104.43374   
 C            215.85069     1.0000        1   215.85069     187.86283    215.85069     1.0000        1   215.85069     187.86283   
 PR           258.59954     1.0000        3    86.19985      59.98828    258.59954     1.0000        3    86.19985      59.98828   
 PC           232.32870     1.0000        1   232.32870     157.67569    232.32870     1.0000        1   232.32870     157.67569   
 RC         0.00000E+00     1.0000        3 0.00000E+00      11.43384  0.00000E+00     1.0000        3 0.00000E+00      11.43384   
 PRC          394.99306     1.0000        3   131.66435      43.88812    394.99306     1.0000        3   131.66435      43.88812   
 ----------------------------------------------------------------------------------------------------------------------------------
            QFM = QUADRATIC FORM

 ----------------------------------------------------------------------------------------------------------------------------------


                                                    STANDARD
                                          STANDARD  ERROR OF
                                VARIANCE DEVIATION  VARIANCE

              UNIVERSE SCORE 11398.45833 106.763565220.43875
     EXPECTED OBSERVED SCORE 11848.65123 108.851515220.42016
            LOWER CASE DELTA   450.19290  21.21775 158.90229          GENERALIZABILITY COEFFICIENT =  0.96200  (25.31905)
            UPPER CASE DELTA   779.16345  27.91350 256.16363                                   PHI =  0.93602  (14.62910)
                        MEAN  1645.48735  40.56461
 ----------------------------------------------------------------------------------------------------------------------------------
        NOTE:  SIGNAL/NOISE RATIOS ARE IN PARENTHESES
   GENOVA  VERSION 3.1                                                                                                PAGE      63
          D STUDY                             #3 -- p X R x C DESIGN -- R AND C RANDOM              

                                                   D STUDY DESIGN NUMBER 003-001                    


         VARIANCE - COVARIANCE MATRIX FOR ESTIMATED VARIANCE COMPONENTS (FOR MEAN SCORES) IN UNIVERSE OF GENERALIZATION (W)


                  P             R             C             PR            PC            RC            PRC                         

 P           **************
 R              599.7656932 10906.4069874
 C              920.8008564    65.3663366 35292.4440423
 PR           -5397.8912388  -399.8437955  -107.0092688  3598.5941592
 PC           -8287.2077075  -107.0092688 -2762.4025692   963.0834194 24861.6231225
 RC            -107.0092688   -43.5775578  -196.0990099    71.3395125   321.0278065   130.7326733
 PRC            963.0834194    71.3395125   321.0278065  -642.0556129 -2889.2502581  -214.0185376  1926.1668387
   GENOVA  VERSION 3.1                                                                                                PAGE      64
          D STUDY                             #3 -- p X R x C DESIGN -- R AND C RANDOM              

                                                   D STUDY DESIGN NUMBER 003-002                    

       OBJECT OF MEASUREMENT :      P                       FACETS :      R           C      
     G STUDY POPULATION SIZE : INFINITE     G STUDY UNIVERSE SIZES : INFINITE    INFINITE                                        
     D STUDY POPULATION SIZE : INFINITE     D STUDY UNIVERSE SIZES : INFINITE    INFINITE                                        
         D STUDY SAMPLE SIZE :     9          D STUDY SAMPLE SIZES :     3           2                                           
 ----------------------------------------------------------------------------------------------------------------------------------
                          VARIANCE COMPONENTS IN TERMS OF                            VARIANCE COMPONENTS IN TERMS OF
                G STUDY UNIVERSE (OF ADMISSIBLE OBSERVATIONS) SIZES             D STUDY UNIVERSE (OF GENERALIZATION) SIZES
             ---------------------------------------------------------- -----------------------------------------------------------
                                                VARIANCE COMPONENTS                                        VARIANCE COMPONENTS
               VARIANCE     FINITE   D STUDY      FOR MEAN SCORES         VARIANCE     FINITE   D STUDY      FOR MEAN SCORES
              COMPONENTS   UNIVERSE SAMPLING --------------------------  COMPONENTS   UNIVERSE SAMPLING ---------------------------
              FOR SINGLE     COR-     FRE-                   STANDARD    FOR SINGLE     COR-     FRE-                   STANDARD
 EFFECT      OBSERVATIONS  RECTIONS QUENCIES   ESTIMATES      ERRORS    OBSERVATIONS  RECTIONS QUENCIES   ESTIMATES      ERRORS
 ----------------------------------------------------------------------------------------------------------------------------------
 P          11398.45833     1.0000        1 11398.45833    5220.43875  11398.45833     1.0000        1 11398.45833    5220.43875   
 R            339.35957     1.0000        3   113.11986     104.43374    339.35957     1.0000        3   113.11986     104.43374   
 C            215.85069     1.0000        2   107.92535      93.93142    215.85069     1.0000        2   107.92535      93.93142   
 PR           258.59954     1.0000        3    86.19985      59.98828    258.59954     1.0000        3    86.19985      59.98828   
 PC           232.32870     1.0000        2   116.16435      78.83784    232.32870     1.0000        2   116.16435      78.83784   
 RC         0.00000E+00     1.0000        6 0.00000E+00       5.71692  0.00000E+00     1.0000        6 0.00000E+00       5.71692   
 PRC          394.99306     1.0000        6    65.83218      21.94406    394.99306     1.0000        6    65.83218      21.94406   
 ----------------------------------------------------------------------------------------------------------------------------------
            QFM = QUADRATIC FORM

 ----------------------------------------------------------------------------------------------------------------------------------


                                                    STANDARD
                                          STANDARD  ERROR OF
                                VARIANCE DEVIATION  VARIANCE

              UNIVERSE SCORE 11398.45833 106.763565220.43875
     EXPECTED OBSERVED SCORE 11666.65471 108.012295219.58167
            LOWER CASE DELTA   268.19637  16.37670  95.77027          GENERALIZABILITY COEFFICIENT =  0.97701  (42.50042)
            UPPER CASE DELTA   489.24158  22.11881 163.76714                                   PHI =  0.95884  (23.29822)
                        MEAN  1517.34017  38.95305
 ----------------------------------------------------------------------------------------------------------------------------------
        NOTE:  SIGNAL/NOISE RATIOS ARE IN PARENTHESES
   GENOVA  VERSION 3.1                                                                                                PAGE      65
          D STUDY                             #3 -- p X R x C DESIGN -- R AND C RANDOM              

                                                   D STUDY DESIGN NUMBER 003-002                    


         VARIANCE - COVARIANCE MATRIX FOR ESTIMATED VARIANCE COMPONENTS (FOR MEAN SCORES) IN UNIVERSE OF GENERALIZATION (W)


                  P             R             C             PR            PC            RC            PRC                         

 P           **************
 R              599.7656932 10906.4069874
 C              460.4004282    32.6831683  8823.1110106
 PR           -5397.8912388  -399.8437955   -53.5046344  3598.5941592
 PC           -4143.6038537   -53.5046344  -690.6006423   481.5417097  6215.4057806
 RC             -53.5046344   -21.7887789   -49.0247525    35.6697563    80.2569516    32.6831683
 PRC            481.5417097    35.6697563    80.2569516  -321.0278065  -722.3125645   -53.5046344   481.5417097
   GENOVA  VERSION 3.1                                                                                                PAGE      66
          D STUDY                             #3 -- p X R x C DESIGN -- R AND C RANDOM              

                                                   D STUDY DESIGN NUMBER 003-003                    

       OBJECT OF MEASUREMENT :      P                       FACETS :      R           C      
     G STUDY POPULATION SIZE : INFINITE     G STUDY UNIVERSE SIZES : INFINITE    INFINITE                                        
     D STUDY POPULATION SIZE : INFINITE     D STUDY UNIVERSE SIZES : INFINITE    INFINITE                                        
         D STUDY SAMPLE SIZE :     9          D STUDY SAMPLE SIZES :     3           3                                           
 ----------------------------------------------------------------------------------------------------------------------------------
                          VARIANCE COMPONENTS IN TERMS OF                            VARIANCE COMPONENTS IN TERMS OF
                G STUDY UNIVERSE (OF ADMISSIBLE OBSERVATIONS) SIZES             D STUDY UNIVERSE (OF GENERALIZATION) SIZES
             ---------------------------------------------------------- -----------------------------------------------------------
                                                VARIANCE COMPONENTS                                        VARIANCE COMPONENTS
               VARIANCE     FINITE   D STUDY      FOR MEAN SCORES         VARIANCE     FINITE   D STUDY      FOR MEAN SCORES
              COMPONENTS   UNIVERSE SAMPLING --------------------------  COMPONENTS   UNIVERSE SAMPLING ---------------------------
              FOR SINGLE     COR-     FRE-                   STANDARD    FOR SINGLE     COR-     FRE-                   STANDARD
 EFFECT      OBSERVATIONS  RECTIONS QUENCIES   ESTIMATES      ERRORS    OBSERVATIONS  RECTIONS QUENCIES   ESTIMATES      ERRORS
 ----------------------------------------------------------------------------------------------------------------------------------
 P          11398.45833     1.0000        1 11398.45833    5220.43875  11398.45833     1.0000        1 11398.45833    5220.43875   
 R            339.35957     1.0000        3   113.11986     104.43374    339.35957     1.0000        3   113.11986     104.43374   
 C            215.85069     1.0000        3    71.95023      62.62094    215.85069     1.0000        3    71.95023      62.62094   
 PR           258.59954     1.0000        3    86.19985      59.98828    258.59954     1.0000        3    86.19985      59.98828   
 PC           232.32870     1.0000        3    77.44290      52.55856    232.32870     1.0000        3    77.44290      52.55856   
 RC         0.00000E+00     1.0000        9 0.00000E+00       3.81128  0.00000E+00     1.0000        9 0.00000E+00       3.81128   
 PRC          394.99306     1.0000        9    43.88812      14.62937    394.99306     1.0000        9    43.88812      14.62937   
 ----------------------------------------------------------------------------------------------------------------------------------
            QFM = QUADRATIC FORM

 ----------------------------------------------------------------------------------------------------------------------------------


                                                    STANDARD
                                          STANDARD  ERROR OF
                                VARIANCE DEVIATION  VARIANCE

              UNIVERSE SCORE 11398.45833 106.763565220.43875
     EXPECTED OBSERVED SCORE 11605.98920 107.731105219.52577
            LOWER CASE DELTA   207.53086  14.40593  78.40267          GENERALIZABILITY COEFFICIENT =  0.98212  (54.92416)
            UPPER CASE DELTA   392.60095  19.81416 139.97945                                   PHI =  0.96670  (29.03319)
                        MEAN  1474.62444  38.40084
 ----------------------------------------------------------------------------------------------------------------------------------
        NOTE:  SIGNAL/NOISE RATIOS ARE IN PARENTHESES
   GENOVA  VERSION 3.1                                                                                                PAGE      67
          D STUDY                             #3 -- p X R x C DESIGN -- R AND C RANDOM              

                                                   D STUDY DESIGN NUMBER 003-003                    


         VARIANCE - COVARIANCE MATRIX FOR ESTIMATED VARIANCE COMPONENTS (FOR MEAN SCORES) IN UNIVERSE OF GENERALIZATION (W)


                  P             R             C             PR            PC            RC            PRC                         

 P           **************
 R              599.7656932 10906.4069874
 C              306.9336188    21.7887789  3921.3826714
 PR           -5397.8912388  -399.8437955   -35.6697563  3598.5941592
 PC           -2762.4025692   -35.6697563  -306.9336188   321.0278065  2762.4025692
 RC             -35.6697563   -14.5258526   -21.7887789    23.7798375    35.6697563    14.5258526
 PRC            321.0278065    23.7798375    35.6697563  -214.0185376  -321.0278065   -23.7798375   214.0185376
   GENOVA  VERSION 3.1                                                                                                PAGE      68
          D STUDY                             #3 -- p X R x C DESIGN -- R AND C RANDOM              

                                                   D STUDY DESIGN NUMBER 003-004                    

       OBJECT OF MEASUREMENT :      P                       FACETS :      R           C      
     G STUDY POPULATION SIZE : INFINITE     G STUDY UNIVERSE SIZES : INFINITE    INFINITE                                        
     D STUDY POPULATION SIZE : INFINITE     D STUDY UNIVERSE SIZES : INFINITE    INFINITE                                        
         D STUDY SAMPLE SIZE :     9          D STUDY SAMPLE SIZES :     3           4                                           
 ----------------------------------------------------------------------------------------------------------------------------------
                          VARIANCE COMPONENTS IN TERMS OF                            VARIANCE COMPONENTS IN TERMS OF
                G STUDY UNIVERSE (OF ADMISSIBLE OBSERVATIONS) SIZES             D STUDY UNIVERSE (OF GENERALIZATION) SIZES
             ---------------------------------------------------------- -----------------------------------------------------------
                                                VARIANCE COMPONENTS                                        VARIANCE COMPONENTS
               VARIANCE     FINITE   D STUDY      FOR MEAN SCORES         VARIANCE     FINITE   D STUDY      FOR MEAN SCORES
              COMPONENTS   UNIVERSE SAMPLING --------------------------  COMPONENTS   UNIVERSE SAMPLING ---------------------------
              FOR SINGLE     COR-     FRE-                   STANDARD    FOR SINGLE     COR-     FRE-                   STANDARD
 EFFECT      OBSERVATIONS  RECTIONS QUENCIES   ESTIMATES      ERRORS    OBSERVATIONS  RECTIONS QUENCIES   ESTIMATES      ERRORS
 ----------------------------------------------------------------------------------------------------------------------------------
 P          11398.45833     1.0000        1 11398.45833    5220.43875  11398.45833     1.0000        1 11398.45833    5220.43875   
 R            339.35957     1.0000        3   113.11986     104.43374    339.35957     1.0000        3   113.11986     104.43374   
 C            215.85069     1.0000        4    53.96267      46.96571    215.85069     1.0000        4    53.96267      46.96571   
 PR           258.59954     1.0000        3    86.19985      59.98828    258.59954     1.0000        3    86.19985      59.98828   
 PC           232.32870     1.0000        4    58.08218      39.41892    232.32870     1.0000        4    58.08218      39.41892   
 RC         0.00000E+00     1.0000       12 0.00000E+00       2.85846  0.00000E+00     1.0000       12 0.00000E+00       2.85846   
 PRC          394.99306     1.0000       12    32.91609      10.97203    394.99306     1.0000       12    32.91609      10.97203   
 ----------------------------------------------------------------------------------------------------------------------------------
            QFM = QUADRATIC FORM

 ----------------------------------------------------------------------------------------------------------------------------------


                                                    STANDARD
                                          STANDARD  ERROR OF
                                VARIANCE DEVIATION  VARIANCE

              UNIVERSE SCORE 11398.45833 106.763565220.43875
     EXPECTED OBSERVED SCORE 11575.65644 107.590225219.53974
            LOWER CASE DELTA   177.19811  13.31158  71.21930          GENERALIZABILITY COEFFICIENT =  0.98469  (64.32607)
            UPPER CASE DELTA   344.28064  18.55480 130.58244                                   PHI =  0.97068  (33.10804)
                        MEAN  1453.26658  38.12173
 ----------------------------------------------------------------------------------------------------------------------------------
        NOTE:  SIGNAL/NOISE RATIOS ARE IN PARENTHESES
   GENOVA  VERSION 3.1                                                                                                PAGE      69
          D STUDY                             #3 -- p X R x C DESIGN -- R AND C RANDOM              

                                                   D STUDY DESIGN NUMBER 003-004                    


         VARIANCE - COVARIANCE MATRIX FOR ESTIMATED VARIANCE COMPONENTS (FOR MEAN SCORES) IN UNIVERSE OF GENERALIZATION (W)


                  P             R             C             PR            PC            RC            PRC                         

 P           **************
 R              599.7656932 10906.4069874
 C              230.2002141    16.3415842  2205.7777526
 PR           -5397.8912388  -399.8437955   -26.7523172  3598.5941592
 PC           -2071.8019269   -26.7523172  -172.6501606   240.7708548  1553.8514452
 RC             -26.7523172   -10.8943894   -12.2561881    17.8348781    20.0642379     8.1707921
 PRC            240.7708548    17.8348781    20.0642379  -160.5139032  -180.5781411   -13.3761586   120.3854274
   GENOVA  VERSION 3.1                                                                                                PAGE      70
          D STUDY                             #3 -- p X R x C DESIGN -- R AND C RANDOM              

                                                   D STUDY DESIGN NUMBER 003-005                    

       OBJECT OF MEASUREMENT :      P                       FACETS :      R           C      
     G STUDY POPULATION SIZE : INFINITE     G STUDY UNIVERSE SIZES : INFINITE    INFINITE                                        
     D STUDY POPULATION SIZE : INFINITE     D STUDY UNIVERSE SIZES : INFINITE    INFINITE                                        
         D STUDY SAMPLE SIZE :     9          D STUDY SAMPLE SIZES :     3           5                                           
 ----------------------------------------------------------------------------------------------------------------------------------
                          VARIANCE COMPONENTS IN TERMS OF                            VARIANCE COMPONENTS IN TERMS OF
                G STUDY UNIVERSE (OF ADMISSIBLE OBSERVATIONS) SIZES             D STUDY UNIVERSE (OF GENERALIZATION) SIZES
             ---------------------------------------------------------- -----------------------------------------------------------
                                                VARIANCE COMPONENTS                                        VARIANCE COMPONENTS
               VARIANCE     FINITE   D STUDY      FOR MEAN SCORES         VARIANCE     FINITE   D STUDY      FOR MEAN SCORES
              COMPONENTS   UNIVERSE SAMPLING --------------------------  COMPONENTS   UNIVERSE SAMPLING ---------------------------
              FOR SINGLE     COR-     FRE-                   STANDARD    FOR SINGLE     COR-     FRE-                   STANDARD
 EFFECT      OBSERVATIONS  RECTIONS QUENCIES   ESTIMATES      ERRORS    OBSERVATIONS  RECTIONS QUENCIES   ESTIMATES      ERRORS
 ----------------------------------------------------------------------------------------------------------------------------------
 P          11398.45833     1.0000        1 11398.45833    5220.43875  11398.45833     1.0000        1 11398.45833    5220.43875   
 R            339.35957     1.0000        3   113.11986     104.43374    339.35957     1.0000        3   113.11986     104.43374   
 C            215.85069     1.0000        5    43.17014      37.57257    215.85069     1.0000        5    43.17014      37.57257   
 PR           258.59954     1.0000        3    86.19985      59.98828    258.59954     1.0000        3    86.19985      59.98828   
 PC           232.32870     1.0000        5    46.46574      31.53514    232.32870     1.0000        5    46.46574      31.53514   
 RC         0.00000E+00     1.0000       15 0.00000E+00       2.28677  0.00000E+00     1.0000       15 0.00000E+00       2.28677   
 PRC          394.99306     1.0000       15    26.33287       8.77762    394.99306     1.0000       15    26.33287       8.77762   
 ----------------------------------------------------------------------------------------------------------------------------------
            QFM = QUADRATIC FORM

 ----------------------------------------------------------------------------------------------------------------------------------


                                                    STANDARD
                                          STANDARD  ERROR OF
                                VARIANCE DEVIATION  VARIANCE

              UNIVERSE SCORE 11398.45833 106.763565220.43875
     EXPECTED OBSERVED SCORE 11557.45679 107.505615219.56155
            LOWER CASE DELTA   158.99846  12.60946  67.58237          GENERALIZABILITY COEFFICIENT =  0.98624  (71.68911)
            UPPER CASE DELTA   315.28845  17.75636 125.97129                                   PHI =  0.97308  (36.15248)
                        MEAN  1440.45186  37.95329
 ----------------------------------------------------------------------------------------------------------------------------------
        NOTE:  SIGNAL/NOISE RATIOS ARE IN PARENTHESES
   GENOVA  VERSION 3.1                                                                                                PAGE      71
          D STUDY                             #3 -- p X R x C DESIGN -- R AND C RANDOM              

                                                   D STUDY DESIGN NUMBER 003-005                    


         VARIANCE - COVARIANCE MATRIX FOR ESTIMATED VARIANCE COMPONENTS (FOR MEAN SCORES) IN UNIVERSE OF GENERALIZATION (W)


                  P             R             C             PR            PC            RC            PRC                         

 P           **************
 R              599.7656932 10906.4069874
 C              184.1601713    13.0732673  1411.6977617
 PR           -5397.8912388  -399.8437955   -21.4018538  3598.5941592
 PC           -1657.4415415   -21.4018538  -110.4961028   192.6166839   994.4649249
 RC             -21.4018538    -8.7155116    -7.8439604    14.2679025    12.8411123     5.2293069
 PRC            192.6166839    14.2679025    12.8411123  -128.4111226  -115.5700103    -8.5607415    77.0466735
   GENOVA  VERSION 3.1                                                                                                PAGE      72
          D STUDY                             #3 -- p X R x C DESIGN -- R AND C RANDOM              

                                                   D STUDY DESIGN NUMBER 003-006                    

       OBJECT OF MEASUREMENT :      P                       FACETS :      R           C      
     G STUDY POPULATION SIZE : INFINITE     G STUDY UNIVERSE SIZES : INFINITE    INFINITE                                        
     D STUDY POPULATION SIZE : INFINITE     D STUDY UNIVERSE SIZES : INFINITE    INFINITE                                        
         D STUDY SAMPLE SIZE :     9          D STUDY SAMPLE SIZES :     3           6                                           
 ----------------------------------------------------------------------------------------------------------------------------------
                          VARIANCE COMPONENTS IN TERMS OF                            VARIANCE COMPONENTS IN TERMS OF
                G STUDY UNIVERSE (OF ADMISSIBLE OBSERVATIONS) SIZES             D STUDY UNIVERSE (OF GENERALIZATION) SIZES
             ---------------------------------------------------------- -----------------------------------------------------------
                                                VARIANCE COMPONENTS                                        VARIANCE COMPONENTS
               VARIANCE     FINITE   D STUDY      FOR MEAN SCORES         VARIANCE     FINITE   D STUDY      FOR MEAN SCORES
              COMPONENTS   UNIVERSE SAMPLING --------------------------  COMPONENTS   UNIVERSE SAMPLING ---------------------------
              FOR SINGLE     COR-     FRE-                   STANDARD    FOR SINGLE     COR-     FRE-                   STANDARD
 EFFECT      OBSERVATIONS  RECTIONS QUENCIES   ESTIMATES      ERRORS    OBSERVATIONS  RECTIONS QUENCIES   ESTIMATES      ERRORS
 ----------------------------------------------------------------------------------------------------------------------------------
 P          11398.45833     1.0000        1 11398.45833    5220.43875  11398.45833     1.0000        1 11398.45833    5220.43875   
 R            339.35957     1.0000        3   113.11986     104.43374    339.35957     1.0000        3   113.11986     104.43374   
 C            215.85069     1.0000        6    35.97512      31.31047    215.85069     1.0000        6    35.97512      31.31047   
 PR           258.59954     1.0000        3    86.19985      59.98828    258.59954     1.0000        3    86.19985      59.98828   
 PC           232.32870     1.0000        6    38.72145      26.27928    232.32870     1.0000        6    38.72145      26.27928   
 RC         0.00000E+00     1.0000       18 0.00000E+00       1.90564  0.00000E+00     1.0000       18 0.00000E+00       1.90564   
 PRC          394.99306     1.0000       18    21.94406       7.31469    394.99306     1.0000       18    21.94406       7.31469   
 ----------------------------------------------------------------------------------------------------------------------------------
            QFM = QUADRATIC FORM

 ----------------------------------------------------------------------------------------------------------------------------------


                                                    STANDARD
                                          STANDARD  ERROR OF
                                VARIANCE DEVIATION  VARIANCE

              UNIVERSE SCORE 11398.45833 106.763565220.43875
     EXPECTED OBSERVED SCORE 11545.32369 107.449175219.58167
            LOWER CASE DELTA   146.86535  12.11880  65.49194          GENERALIZABILITY COEFFICIENT =  0.98728  (77.61162)
            UPPER CASE DELTA   295.96033  17.20350 123.38068                                   PHI =  0.97469  (38.51347)
                        MEAN  1431.90871  37.84057
 ----------------------------------------------------------------------------------------------------------------------------------
        NOTE:  SIGNAL/NOISE RATIOS ARE IN PARENTHESES
   GENOVA  VERSION 3.1                                                                                                PAGE      73
          D STUDY                             #3 -- p X R x C DESIGN -- R AND C RANDOM              

                                                   D STUDY DESIGN NUMBER 003-006                    


         VARIANCE - COVARIANCE MATRIX FOR ESTIMATED VARIANCE COMPONENTS (FOR MEAN SCORES) IN UNIVERSE OF GENERALIZATION (W)


                  P             R             C             PR            PC            RC            PRC                         

 P           **************
 R              599.7656932 10906.4069874
 C              153.4668094    10.8943894   980.3456678
 PR           -5397.8912388  -399.8437955   -17.8348781  3598.5941592
 PC           -1381.2012846   -17.8348781   -76.7334047   160.5139032   690.6006423
 RC             -17.8348781    -7.2629263    -5.4471947    11.8899188     8.9174391     3.6314631
 PRC            160.5139032    11.8899188     8.9174391  -107.0092688   -80.2569516    -5.9449594    53.5046344
   GENOVA  VERSION 3.1                                                                                                PAGE      74
          D STUDY                             #3 -- p X R x C DESIGN -- R AND C RANDOM              

                                                   D STUDY DESIGN NUMBER 003-007                    

       OBJECT OF MEASUREMENT :      P                       FACETS :      R           C      
     G STUDY POPULATION SIZE : INFINITE     G STUDY UNIVERSE SIZES : INFINITE    INFINITE                                        
     D STUDY POPULATION SIZE : INFINITE     D STUDY UNIVERSE SIZES : INFINITE    INFINITE                                        
         D STUDY SAMPLE SIZE :     9          D STUDY SAMPLE SIZES :     3           7                                           
 ----------------------------------------------------------------------------------------------------------------------------------
                          VARIANCE COMPONENTS IN TERMS OF                            VARIANCE COMPONENTS IN TERMS OF
                G STUDY UNIVERSE (OF ADMISSIBLE OBSERVATIONS) SIZES             D STUDY UNIVERSE (OF GENERALIZATION) SIZES
             ---------------------------------------------------------- -----------------------------------------------------------
                                                VARIANCE COMPONENTS                                        VARIANCE COMPONENTS
               VARIANCE     FINITE   D STUDY      FOR MEAN SCORES         VARIANCE     FINITE   D STUDY      FOR MEAN SCORES
              COMPONENTS   UNIVERSE SAMPLING --------------------------  COMPONENTS   UNIVERSE SAMPLING ---------------------------
              FOR SINGLE     COR-     FRE-                   STANDARD    FOR SINGLE     COR-     FRE-                   STANDARD
 EFFECT      OBSERVATIONS  RECTIONS QUENCIES   ESTIMATES      ERRORS    OBSERVATIONS  RECTIONS QUENCIES   ESTIMATES      ERRORS
 ----------------------------------------------------------------------------------------------------------------------------------
 P          11398.45833     1.0000        1 11398.45833    5220.43875  11398.45833     1.0000        1 11398.45833    5220.43875   
 R            339.35957     1.0000        3   113.11986     104.43374    339.35957     1.0000        3   113.11986     104.43374   
 C            215.85069     1.0000        7    30.83581      26.83755    215.85069     1.0000        7    30.83581      26.83755   
 PR           258.59954     1.0000        3    86.19985      59.98828    258.59954     1.0000        3    86.19985      59.98828   
 PC           232.32870     1.0000        7    33.18981      22.52510    232.32870     1.0000        7    33.18981      22.52510   
 RC         0.00000E+00     1.0000       21 0.00000E+00       1.63341  0.00000E+00     1.0000       21 0.00000E+00       1.63341   
 PRC          394.99306     1.0000       21    18.80919       6.26973    394.99306     1.0000       21    18.80919       6.26973   
 ----------------------------------------------------------------------------------------------------------------------------------
            QFM = QUADRATIC FORM

 ----------------------------------------------------------------------------------------------------------------------------------


                                                    STANDARD
                                          STANDARD  ERROR OF
                                VARIANCE DEVIATION  VARIANCE

              UNIVERSE SCORE 11398.45833 106.763565220.43875
     EXPECTED OBSERVED SCORE 11536.65719 107.408835219.59879
            LOWER CASE DELTA   138.19885  11.75580  64.18004          GENERALIZABILITY COEFFICIENT =  0.98802  (82.47868)
            UPPER CASE DELTA   282.15452  16.79746 121.78373                                   PHI =  0.97584  (40.39793)
                        MEAN  1425.80647  37.75985
 ----------------------------------------------------------------------------------------------------------------------------------
        NOTE:  SIGNAL/NOISE RATIOS ARE IN PARENTHESES
   GENOVA  VERSION 3.1                                                                                                PAGE      75
          D STUDY                             #3 -- p X R x C DESIGN -- R AND C RANDOM              

                                                   D STUDY DESIGN NUMBER 003-007                    


         VARIANCE - COVARIANCE MATRIX FOR ESTIMATED VARIANCE COMPONENTS (FOR MEAN SCORES) IN UNIVERSE OF GENERALIZATION (W)


                  P             R             C             PR            PC            RC            PRC                         

 P           **************
 R              599.7656932 10906.4069874
 C              131.5429795     9.3380481   720.2539600
 PR           -5397.8912388  -399.8437955   -15.2870384  3598.5941592
 PC           -1183.8868154   -15.2870384   -56.3755626   137.5833456   507.3800637
 RC             -15.2870384    -6.2253654    -4.0020206    10.1913589     6.5515879     2.6680137
 PRC            137.5833456    10.1913589     6.5515879   -91.7222304   -58.9642910    -4.3677253    39.3095273
   GENOVA  VERSION 3.1                                                                                                PAGE      76
          D STUDY                             #3 -- p X R x C DESIGN -- R AND C RANDOM              

                                                   D STUDY DESIGN NUMBER 003-008                    

       OBJECT OF MEASUREMENT :      P                       FACETS :      R           C      
     G STUDY POPULATION SIZE : INFINITE     G STUDY UNIVERSE SIZES : INFINITE    INFINITE                                        
     D STUDY POPULATION SIZE : INFINITE     D STUDY UNIVERSE SIZES : INFINITE    INFINITE                                        
         D STUDY SAMPLE SIZE :     9          D STUDY SAMPLE SIZES :     3           8                                           
 ----------------------------------------------------------------------------------------------------------------------------------
                          VARIANCE COMPONENTS IN TERMS OF                            VARIANCE COMPONENTS IN TERMS OF
                G STUDY UNIVERSE (OF ADMISSIBLE OBSERVATIONS) SIZES             D STUDY UNIVERSE (OF GENERALIZATION) SIZES
             ---------------------------------------------------------- -----------------------------------------------------------
                                                VARIANCE COMPONENTS                                        VARIANCE COMPONENTS
               VARIANCE     FINITE   D STUDY      FOR MEAN SCORES         VARIANCE     FINITE   D STUDY      FOR MEAN SCORES
              COMPONENTS   UNIVERSE SAMPLING --------------------------  COMPONENTS   UNIVERSE SAMPLING ---------------------------
              FOR SINGLE     COR-     FRE-                   STANDARD    FOR SINGLE     COR-     FRE-                   STANDARD
 EFFECT      OBSERVATIONS  RECTIONS QUENCIES   ESTIMATES      ERRORS    OBSERVATIONS  RECTIONS QUENCIES   ESTIMATES      ERRORS
 ----------------------------------------------------------------------------------------------------------------------------------
 P          11398.45833     1.0000        1 11398.45833    5220.43875  11398.45833     1.0000        1 11398.45833    5220.43875   
 R            339.35957     1.0000        3   113.11986     104.43374    339.35957     1.0000        3   113.11986     104.43374   
 C            215.85069     1.0000        8    26.98134      23.48285    215.85069     1.0000        8    26.98134      23.48285   
 PR           258.59954     1.0000        3    86.19985      59.98828    258.59954     1.0000        3    86.19985      59.98828   
 PC           232.32870     1.0000        8    29.04109      19.70946    232.32870     1.0000        8    29.04109      19.70946   
 RC         0.00000E+00     1.0000       24 0.00000E+00       1.42923  0.00000E+00     1.0000       24 0.00000E+00       1.42923   
 PRC          394.99306     1.0000       24    16.45804       5.48601    394.99306     1.0000       24    16.45804       5.48601   
 ----------------------------------------------------------------------------------------------------------------------------------
            QFM = QUADRATIC FORM

 ----------------------------------------------------------------------------------------------------------------------------------


                                                    STANDARD
                                          STANDARD  ERROR OF
                                VARIANCE DEVIATION  VARIANCE

              UNIVERSE SCORE 11398.45833 106.763565220.43875
     EXPECTED OBSERVED SCORE 11530.15731 107.378575219.61312
            LOWER CASE DELTA   131.69898  11.47602  63.30183          GENERALIZABILITY COEFFICIENT =  0.98858  (86.54933)
            UPPER CASE DELTA   271.80017  16.48636 120.73054                                   PHI =  0.97671  (41.93691)
                        MEAN  1421.22978  37.69920
 ----------------------------------------------------------------------------------------------------------------------------------
        NOTE:  SIGNAL/NOISE RATIOS ARE IN PARENTHESES
   GENOVA  VERSION 3.1                                                                                                PAGE      77
          D STUDY                             #3 -- p X R x C DESIGN -- R AND C RANDOM              

                                                   D STUDY DESIGN NUMBER 003-008                    


         VARIANCE - COVARIANCE MATRIX FOR ESTIMATED VARIANCE COMPONENTS (FOR MEAN SCORES) IN UNIVERSE OF GENERALIZATION (W)


                  P             R             C             PR            PC            RC            PRC                         

 P           **************
 R              599.7656932 10906.4069874
 C              115.1001070     8.1707921   551.4444382
 PR           -5397.8912388  -399.8437955   -13.3761586  3598.5941592
 PC           -1035.9009634   -13.3761586   -43.1625401   120.3854274   388.4628613
 RC             -13.3761586    -5.4471947    -3.0640470     8.9174391     5.0160595     2.0426980
 PRC            120.3854274     8.9174391     5.0160595   -80.2569516   -45.1445353    -3.3440397    30.0963569
   GENOVA  VERSION 3.1                                                                                                PAGE      78
          D STUDY                             #3 -- p X R x C DESIGN -- R AND C RANDOM              

                                                   D STUDY DESIGN NUMBER 003-009                    

       OBJECT OF MEASUREMENT :      P                       FACETS :      R           C      
     G STUDY POPULATION SIZE : INFINITE     G STUDY UNIVERSE SIZES : INFINITE    INFINITE                                        
     D STUDY POPULATION SIZE : INFINITE     D STUDY UNIVERSE SIZES : INFINITE    INFINITE                                        
         D STUDY SAMPLE SIZE :     9          D STUDY SAMPLE SIZES :     3           9                                           
 ----------------------------------------------------------------------------------------------------------------------------------
                          VARIANCE COMPONENTS IN TERMS OF                            VARIANCE COMPONENTS IN TERMS OF
                G STUDY UNIVERSE (OF ADMISSIBLE OBSERVATIONS) SIZES             D STUDY UNIVERSE (OF GENERALIZATION) SIZES
             ---------------------------------------------------------- -----------------------------------------------------------
                                                VARIANCE COMPONENTS                                        VARIANCE COMPONENTS
               VARIANCE     FINITE   D STUDY      FOR MEAN SCORES         VARIANCE     FINITE   D STUDY      FOR MEAN SCORES
              COMPONENTS   UNIVERSE SAMPLING --------------------------  COMPONENTS   UNIVERSE SAMPLING ---------------------------
              FOR SINGLE     COR-     FRE-                   STANDARD    FOR SINGLE     COR-     FRE-                   STANDARD
 EFFECT      OBSERVATIONS  RECTIONS QUENCIES   ESTIMATES      ERRORS    OBSERVATIONS  RECTIONS QUENCIES   ESTIMATES      ERRORS
 ----------------------------------------------------------------------------------------------------------------------------------
 P          11398.45833     1.0000        1 11398.45833    5220.43875  11398.45833     1.0000        1 11398.45833    5220.43875   
 R            339.35957     1.0000        3   113.11986     104.43374    339.35957     1.0000        3   113.11986     104.43374   
 C            215.85069     1.0000        9    23.98341      20.87365    215.85069     1.0000        9    23.98341      20.87365   
 PR           258.59954     1.0000        3    86.19985      59.98828    258.59954     1.0000        3    86.19985      59.98828   
 PC           232.32870     1.0000        9    25.81430      17.51952    232.32870     1.0000        9    25.81430      17.51952   
 RC         0.00000E+00     1.0000       27 0.00000E+00       1.27043  0.00000E+00     1.0000       27 0.00000E+00       1.27043   
 PRC          394.99306     1.0000       27    14.62937       4.87646    394.99306     1.0000       27    14.62937       4.87646   
 ----------------------------------------------------------------------------------------------------------------------------------
            QFM = QUADRATIC FORM

 ----------------------------------------------------------------------------------------------------------------------------------


                                                    STANDARD
                                          STANDARD  ERROR OF
                                VARIANCE DEVIATION  VARIANCE

              UNIVERSE SCORE 11398.45833 106.763565220.43875
     EXPECTED OBSERVED SCORE 11525.10185 107.355035219.62515
            LOWER CASE DELTA   126.64352  11.25360  62.68419          GENERALIZABILITY COEFFICIENT =  0.98901  (90.00428)
            UPPER CASE DELTA   263.74678  16.24028 119.99941                                   PHI =  0.97738  (43.21743)
                        MEAN  1417.67014  37.65196
 ----------------------------------------------------------------------------------------------------------------------------------
        NOTE:  SIGNAL/NOISE RATIOS ARE IN PARENTHESES
   GENOVA  VERSION 3.1                                                                                                PAGE      79
          D STUDY                             #3 -- p X R x C DESIGN -- R AND C RANDOM              

                                                   D STUDY DESIGN NUMBER 003-009                    


         VARIANCE - COVARIANCE MATRIX FOR ESTIMATED VARIANCE COMPONENTS (FOR MEAN SCORES) IN UNIVERSE OF GENERALIZATION (W)


                  P             R             C             PR            PC            RC            PRC                         

 P           **************
 R              599.7656932 10906.4069874
 C              102.3112063     7.2629263   435.7091857
 PR           -5397.8912388  -399.8437955   -11.8899188  3598.5941592
 PC            -920.8008564   -11.8899188   -34.1037354   107.0092688   306.9336188
 RC             -11.8899188    -4.8419509    -2.4209754     7.9266125     3.9633063     1.6139836
 PRC            107.0092688     7.9266125     3.9633063   -71.3395125   -35.6697563    -2.6422042    23.7798375
   GENOVA  VERSION 3.1                                                                                                PAGE      80
          D STUDY                             #3 -- p X R x C DESIGN -- R AND C RANDOM              

                                                   D STUDY DESIGN NUMBER 003-010                    

       OBJECT OF MEASUREMENT :      P                       FACETS :      R           C      
     G STUDY POPULATION SIZE : INFINITE     G STUDY UNIVERSE SIZES : INFINITE    INFINITE                                        
     D STUDY POPULATION SIZE : INFINITE     D STUDY UNIVERSE SIZES : INFINITE    INFINITE                                        
         D STUDY SAMPLE SIZE :     9          D STUDY SAMPLE SIZES :     3          10                                           
 ----------------------------------------------------------------------------------------------------------------------------------
                          VARIANCE COMPONENTS IN TERMS OF                            VARIANCE COMPONENTS IN TERMS OF
                G STUDY UNIVERSE (OF ADMISSIBLE OBSERVATIONS) SIZES             D STUDY UNIVERSE (OF GENERALIZATION) SIZES
             ---------------------------------------------------------- -----------------------------------------------------------
                                                VARIANCE COMPONENTS                                        VARIANCE COMPONENTS
               VARIANCE     FINITE   D STUDY      FOR MEAN SCORES         VARIANCE     FINITE   D STUDY      FOR MEAN SCORES
              COMPONENTS   UNIVERSE SAMPLING --------------------------  COMPONENTS   UNIVERSE SAMPLING ---------------------------
              FOR SINGLE     COR-     FRE-                   STANDARD    FOR SINGLE     COR-     FRE-                   STANDARD
 EFFECT      OBSERVATIONS  RECTIONS QUENCIES   ESTIMATES      ERRORS    OBSERVATIONS  RECTIONS QUENCIES   ESTIMATES      ERRORS
 ----------------------------------------------------------------------------------------------------------------------------------
 P          11398.45833     1.0000        1 11398.45833    5220.43875  11398.45833     1.0000        1 11398.45833    5220.43875   
 R            339.35957     1.0000        3   113.11986     104.43374    339.35957     1.0000        3   113.11986     104.43374   
 C            215.85069     1.0000       10    21.58507      18.78628    215.85069     1.0000       10    21.58507      18.78628   
 PR           258.59954     1.0000        3    86.19985      59.98828    258.59954     1.0000        3    86.19985      59.98828   
 PC           232.32870     1.0000       10    23.23287      15.76757    232.32870     1.0000       10    23.23287      15.76757   
 RC         0.00000E+00     1.0000       30 0.00000E+00       1.14338  0.00000E+00     1.0000       30 0.00000E+00       1.14338   
 PRC          394.99306     1.0000       30    13.16644       4.38881    394.99306     1.0000       30    13.16644       4.38881   
 ----------------------------------------------------------------------------------------------------------------------------------
            QFM = QUADRATIC FORM

 ----------------------------------------------------------------------------------------------------------------------------------


                                                    STANDARD
                                          STANDARD  ERROR OF
                                VARIANCE DEVIATION  VARIANCE

              UNIVERSE SCORE 11398.45833 106.763565220.43875
     EXPECTED OBSERVED SCORE 11521.05748 107.336195219.63534
            LOWER CASE DELTA   122.59915  11.07245  62.23257          GENERALIZABILITY COEFFICIENT =  0.98936  (92.97339)
            UPPER CASE DELTA   257.30408  16.04070 119.47102                                   PHI =  0.97792  (44.29956)
                        MEAN  1414.82242  37.61413
 ----------------------------------------------------------------------------------------------------------------------------------
        NOTE:  SIGNAL/NOISE RATIOS ARE IN PARENTHESES
   GENOVA  VERSION 3.1                                                                                                PAGE      81
          D STUDY                             #3 -- p X R x C DESIGN -- R AND C RANDOM              

                                                   D STUDY DESIGN NUMBER 003-010                    


         VARIANCE - COVARIANCE MATRIX FOR ESTIMATED VARIANCE COMPONENTS (FOR MEAN SCORES) IN UNIVERSE OF GENERALIZATION (W)


                  P             R             C             PR            PC            RC            PRC                         

 P           **************
 R              599.7656932 10906.4069874
 C               92.0800856     6.5366337   352.9244404
 PR           -5397.8912388  -399.8437955   -10.7009269  3598.5941592
 PC            -828.7207707   -10.7009269   -27.6240257    96.3083419   248.6162312
 RC             -10.7009269    -4.3577558    -1.9609901     7.1339513     3.2102781     1.3073267
 PRC             96.3083419     7.1339513     3.2102781   -64.2055613   -28.8925026    -2.1401854    19.2616684
   GENOVA  VERSION 3.1                                                                                                PAGE      82
          D STUDY                             #3 -- p X R x C DESIGN -- R AND C RANDOM              

                                                   D STUDY DESIGN NUMBER 003-011                    

       OBJECT OF MEASUREMENT :      P                       FACETS :      R           C      
     G STUDY POPULATION SIZE : INFINITE     G STUDY UNIVERSE SIZES : INFINITE    INFINITE                                        
     D STUDY POPULATION SIZE : INFINITE     D STUDY UNIVERSE SIZES : INFINITE    INFINITE                                        
         D STUDY SAMPLE SIZE :     9          D STUDY SAMPLE SIZES :     3          11                                           
 ----------------------------------------------------------------------------------------------------------------------------------
                          VARIANCE COMPONENTS IN TERMS OF                            VARIANCE COMPONENTS IN TERMS OF
                G STUDY UNIVERSE (OF ADMISSIBLE OBSERVATIONS) SIZES             D STUDY UNIVERSE (OF GENERALIZATION) SIZES
             ---------------------------------------------------------- -----------------------------------------------------------
                                                VARIANCE COMPONENTS                                        VARIANCE COMPONENTS
               VARIANCE     FINITE   D STUDY      FOR MEAN SCORES         VARIANCE     FINITE   D STUDY      FOR MEAN SCORES
              COMPONENTS   UNIVERSE SAMPLING --------------------------  COMPONENTS   UNIVERSE SAMPLING ---------------------------
              FOR SINGLE     COR-     FRE-                   STANDARD    FOR SINGLE     COR-     FRE-                   STANDARD
 EFFECT      OBSERVATIONS  RECTIONS QUENCIES   ESTIMATES      ERRORS    OBSERVATIONS  RECTIONS QUENCIES   ESTIMATES      ERRORS
 ----------------------------------------------------------------------------------------------------------------------------------
 P          11398.45833     1.0000        1 11398.45833    5220.43875  11398.45833     1.0000        1 11398.45833    5220.43875   
 R            339.35957     1.0000        3   113.11986     104.43374    339.35957     1.0000        3   113.11986     104.43374   
 C            215.85069     1.0000       11    19.62279      17.07844    215.85069     1.0000       11    19.62279      17.07844   
 PR           258.59954     1.0000        3    86.19985      59.98828    258.59954     1.0000        3    86.19985      59.98828   
 PC           232.32870     1.0000       11    21.12079      14.33415    232.32870     1.0000       11    21.12079      14.33415   
 RC         0.00000E+00     1.0000       33 0.00000E+00       1.03944  0.00000E+00     1.0000       33 0.00000E+00       1.03944   
 PRC          394.99306     1.0000       33    11.96949       3.98983    394.99306     1.0000       33    11.96949       3.98983   
 ----------------------------------------------------------------------------------------------------------------------------------
            QFM = QUADRATIC FORM

 ----------------------------------------------------------------------------------------------------------------------------------


                                                    STANDARD
                                          STANDARD  ERROR OF
                                VARIANCE DEVIATION  VARIANCE

              UNIVERSE SCORE 11398.45833 106.763565220.43875
     EXPECTED OBSERVED SCORE 11517.74846 107.320775219.64404
            LOWER CASE DELTA   119.29012  10.92200  61.89179          GENERALIZABILITY COEFFICIENT =  0.98964  (95.55241)
            UPPER CASE DELTA   252.03277  15.87554 119.07658                                   PHI =  0.97837  (45.22610)
                        MEAN  1412.49247  37.58314
 ----------------------------------------------------------------------------------------------------------------------------------
        NOTE:  SIGNAL/NOISE RATIOS ARE IN PARENTHESES
   GENOVA  VERSION 3.1                                                                                                PAGE      83
          D STUDY                             #3 -- p X R x C DESIGN -- R AND C RANDOM              

                                                   D STUDY DESIGN NUMBER 003-011                    


         VARIANCE - COVARIANCE MATRIX FOR ESTIMATED VARIANCE COMPONENTS (FOR MEAN SCORES) IN UNIVERSE OF GENERALIZATION (W)


                  P             R             C             PR            PC            RC            PRC                         

 P           **************
 R              599.7656932 10906.4069874
 C               83.7091688     5.9423942   291.6730913
 PR           -5397.8912388  -399.8437955    -9.7281153  3598.5941592
 PC            -753.3825189    -9.7281153   -22.8297733    87.5530381   205.4679597
 RC              -9.7281153    -3.9615962    -1.6206530     6.4854102     2.6531224     1.0804353
 PRC             87.5530381     6.4854102     2.6531224   -58.3686921   -23.8781013    -1.7687482    15.9187342
   GENOVA  VERSION 3.1                                                                                                PAGE      84
          D STUDY                             #3 -- p X R x C DESIGN -- R AND C RANDOM              

                                                   D STUDY DESIGN NUMBER 003-012                    

       OBJECT OF MEASUREMENT :      P                       FACETS :      R           C      
     G STUDY POPULATION SIZE : INFINITE     G STUDY UNIVERSE SIZES : INFINITE    INFINITE                                        
     D STUDY POPULATION SIZE : INFINITE     D STUDY UNIVERSE SIZES : INFINITE    INFINITE                                        
         D STUDY SAMPLE SIZE :     9          D STUDY SAMPLE SIZES :     3          12                                           
 ----------------------------------------------------------------------------------------------------------------------------------
                          VARIANCE COMPONENTS IN TERMS OF                            VARIANCE COMPONENTS IN TERMS OF
                G STUDY UNIVERSE (OF ADMISSIBLE OBSERVATIONS) SIZES             D STUDY UNIVERSE (OF GENERALIZATION) SIZES
             ---------------------------------------------------------- -----------------------------------------------------------
                                                VARIANCE COMPONENTS                                        VARIANCE COMPONENTS
               VARIANCE     FINITE   D STUDY      FOR MEAN SCORES         VARIANCE     FINITE   D STUDY      FOR MEAN SCORES
              COMPONENTS   UNIVERSE SAMPLING --------------------------  COMPONENTS   UNIVERSE SAMPLING ---------------------------
              FOR SINGLE     COR-     FRE-                   STANDARD    FOR SINGLE     COR-     FRE-                   STANDARD
 EFFECT      OBSERVATIONS  RECTIONS QUENCIES   ESTIMATES      ERRORS    OBSERVATIONS  RECTIONS QUENCIES   ESTIMATES      ERRORS
 ----------------------------------------------------------------------------------------------------------------------------------
 P          11398.45833     1.0000        1 11398.45833    5220.43875  11398.45833     1.0000        1 11398.45833    5220.43875   
 R            339.35957     1.0000        3   113.11986     104.43374    339.35957     1.0000        3   113.11986     104.43374   
 C            215.85069     1.0000       12    17.98756      15.65524    215.85069     1.0000       12    17.98756      15.65524   
 PR           258.59954     1.0000        3    86.19985      59.98828    258.59954     1.0000        3    86.19985      59.98828   
 PC           232.32870     1.0000       12    19.36073      13.13964    232.32870     1.0000       12    19.36073      13.13964   
 RC         0.00000E+00     1.0000       36 0.00000E+00       0.95282  0.00000E+00     1.0000       36 0.00000E+00       0.95282   
 PRC          394.99306     1.0000       36    10.97203       3.65734    394.99306     1.0000       36    10.97203       3.65734   
 ----------------------------------------------------------------------------------------------------------------------------------
            QFM = QUADRATIC FORM

 ----------------------------------------------------------------------------------------------------------------------------------


                                                    STANDARD
                                          STANDARD  ERROR OF
                                VARIANCE DEVIATION  VARIANCE

              UNIVERSE SCORE 11398.45833 106.763565220.43875
     EXPECTED OBSERVED SCORE 11514.99093 107.307935219.65155
            LOWER CASE DELTA   116.53260  10.79503  61.62789          GENERALIZABILITY COEFFICIENT =  0.98988  (97.81347)
            UPPER CASE DELTA   247.64001  15.73658 118.77418                                   PHI =  0.97874  (46.02834)
                        MEAN  1410.55085  37.55730
 ----------------------------------------------------------------------------------------------------------------------------------
        NOTE:  SIGNAL/NOISE RATIOS ARE IN PARENTHESES
   GENOVA  VERSION 3.1                                                                                                PAGE      85
          D STUDY                             #3 -- p X R x C DESIGN -- R AND C RANDOM              

                                                   D STUDY DESIGN NUMBER 003-012                    


         VARIANCE - COVARIANCE MATRIX FOR ESTIMATED VARIANCE COMPONENTS (FOR MEAN SCORES) IN UNIVERSE OF GENERALIZATION (W)


                  P             R             C             PR            PC            RC            PRC                         

 P           **************
 R              599.7656932 10906.4069874
 C               76.7334047     5.4471947   245.0864170
 PR           -5397.8912388  -399.8437955    -8.9174391  3598.5941592
 PC            -690.6006423    -8.9174391   -19.1833512    80.2569516   172.6501606
 RC              -8.9174391    -3.6314631    -1.3617987     5.9449594     2.2293598     0.9078658
 PRC             80.2569516     5.9449594     2.2293598   -53.5046344   -20.0642379    -1.4862398    13.3761586
   GENOVA  VERSION 3.1                                                                                                PAGE      86
          D STUDY                             #3 -- p X R x C DESIGN -- R AND C RANDOM              


                              SUMMARY OF D STUDY RESULTS FOR SET OF CONTROL CARDS NO. 003

 ---------------------------------------------------------------------------------------------------------------------------------
                                                                          V A R I A N C E S
                            SAMPLE SIZES               --------------------------------------------------------
 D STUDY        -------------------------------------                 EXPECTED     LOWER     UPPER
  DESIGN  INDEX=    $P     R     C                       UNIVERSE     OBSERVED      CASE      CASE               GEN.
    NO    UNIV.=  INF.  INF.  INF.                         SCORE        SCORE      DELTA     DELTA     MEAN      COEF.      PHI
 ---------------------------------------------------------------------------------------------------------------------------------
 003-001             9     3     1                    11398.45833  11848.65123 450.19290 779.16345 *********   0.96200   0.93602
 003-002             9     3     2                    11398.45833  11666.65471 268.19637 489.24158 *********   0.97701   0.95884
 003-003             9     3     3                    11398.45833  11605.98920 207.53086 392.60095 *********   0.98212   0.96670
 003-004             9     3     4                    11398.45833  11575.65644 177.19811 344.28064 *********   0.98469   0.97068
 003-005             9     3     5                    11398.45833  11557.45679 158.99846 315.28845 *********   0.98624   0.97308
 003-006             9     3     6                    11398.45833  11545.32369 146.86535 295.96033 *********   0.98728   0.97469
 003-007             9     3     7                    11398.45833  11536.65719 138.19885 282.15452 *********   0.98802   0.97584
 003-008             9     3     8                    11398.45833  11530.15731 131.69898 271.80017 *********   0.98858   0.97671
 003-009             9     3     9                    11398.45833  11525.10185 126.64352 263.74678 *********   0.98901   0.97738
 003-010             9     3    10                    11398.45833  11521.05748 122.59915 257.30408 *********   0.98936   0.97792
 003-011             9     3    11                    11398.45833  11517.74846 119.29012 252.03277 *********   0.98964   0.97837
 003-012             9     3    12                    11398.45833  11514.99093 116.53260 247.64001 *********   0.98988   0.97874
   GENOVA  VERSION 3.1                                                                                                PAGE      87
                                                     CONTROL CARD INPUT LISTING


   COLUMN   11111111112222222222333333333344444444445555555555666666666677777777778
   12345678901234567890123456789012345678901234567890123456789012345678901234567890
   COMMENT       FOURTH SET OF D STUDY CONTROL CARDS                               
   DSTUDY        #4 -- p X R X C DESIGN -- C RANDOM, R FIXED                       
   DEFFECT       $ P                                                               
   DEFFECT         R 1 / 2                                                         
   DEFFECT         C 1 2 3 4 5 6 7 8 9 10 11 12                                    
   ENDDSTUDY                                                                       
   GENOVA  VERSION 3.1                                                                                                PAGE      88
          D STUDY                           #4 -- p X R X C DESIGN -- C RANDOM, R FIXED             

                                                   D STUDY DESIGN NUMBER 004-001                    

       OBJECT OF MEASUREMENT :      P                       FACETS :      R           C      
     G STUDY POPULATION SIZE : INFINITE     G STUDY UNIVERSE SIZES : INFINITE    INFINITE                                        
     D STUDY POPULATION SIZE : INFINITE     D STUDY UNIVERSE SIZES :     2       INFINITE                                        
         D STUDY SAMPLE SIZE :     9          D STUDY SAMPLE SIZES :     1           1                                           
 ----------------------------------------------------------------------------------------------------------------------------------
                          VARIANCE COMPONENTS IN TERMS OF                            VARIANCE COMPONENTS IN TERMS OF
                G STUDY UNIVERSE (OF ADMISSIBLE OBSERVATIONS) SIZES             D STUDY UNIVERSE (OF GENERALIZATION) SIZES
             ---------------------------------------------------------- -----------------------------------------------------------
                                                VARIANCE COMPONENTS                                        VARIANCE COMPONENTS
               VARIANCE     FINITE   D STUDY      FOR MEAN SCORES         VARIANCE     FINITE   D STUDY      FOR MEAN SCORES
              COMPONENTS   UNIVERSE SAMPLING --------------------------  COMPONENTS   UNIVERSE SAMPLING ---------------------------
              FOR SINGLE     COR-     FRE-                   STANDARD    FOR SINGLE     COR-     FRE-                   STANDARD
 EFFECT      OBSERVATIONS  RECTIONS QUENCIES   ESTIMATES      ERRORS    OBSERVATIONS  RECTIONS QUENCIES   ESTIMATES      ERRORS
 ----------------------------------------------------------------------------------------------------------------------------------
 P          11398.45833     1.0000        1 11398.45833    5220.43875  11527.75810     1.0000        1 11527.75810    5219.66320   
 R            339.35957     1.0000        1   339.35957     313.30123    339.35957     0.5000        1   169.67978     156.65062   
 C            215.85069     1.0000        1   215.85069     187.86283    215.85069     1.0000        1   215.85069     187.07831   
 PR           258.59954     1.0000        1   258.59954     179.96485    258.59954     0.5000        1   129.29977      89.98243   
 PC           232.32870     1.0000        1   232.32870     157.67569    429.82523     1.0000        1   429.82523     143.27508   
 RC         0.00000E+00     1.0000        1 0.00000E+00      34.30152  0.00000E+00     0.5000        1 0.00000E+00      17.15076   
 PRC          394.99306     1.0000        1   394.99306     131.66435    394.99306     0.5000        1   197.49653      65.83218   
 ----------------------------------------------------------------------------------------------------------------------------------
            QFM = QUADRATIC FORM

 ----------------------------------------------------------------------------------------------------------------------------------


                                                    STANDARD
                                          STANDARD  ERROR OF
                                VARIANCE DEVIATION  VARIANCE

              UNIVERSE SCORE 11527.75810 107.367405219.66320
     EXPECTED OBSERVED SCORE 12284.37963 110.834925221.23242
            LOWER CASE DELTA   756.62153  27.50675 173.40476          GENERALIZABILITY COEFFICIENT =  0.93841  (15.23583)
            UPPER CASE DELTA  1142.15201  33.79574 288.13699                                   PHI =  0.90985  (10.09302)
                        MEAN  1750.46155  41.83852
 ----------------------------------------------------------------------------------------------------------------------------------
        NOTE:  SIGNAL/NOISE RATIOS ARE IN PARENTHESES
   GENOVA  VERSION 3.1                                                                                                PAGE      89
          D STUDY                           #4 -- p X R X C DESIGN -- C RANDOM, R FIXED             

                                                   D STUDY DESIGN NUMBER 004-001                    


         VARIANCE - COVARIANCE MATRIX FOR ESTIMATED VARIANCE COMPONENTS (FOR MEAN SCORES) IN UNIVERSE OF GENERALIZATION (W)


                  P             R             C             PR            PC            RC            PRC                         

 P           **************
 R                0.0000000 24539.4157216
 C              760.2869532     0.0000000 34998.2955274
 PR               0.0000000  -899.6485398     0.0000000  8096.8368582
 PC           -6842.5825784     0.0000000 -2280.8608595     0.0000000 20527.7477353
 RC               0.0000000   -98.0495050     0.0000000   160.5139032     0.0000000   294.1485149
 PRC              0.0000000   160.5139032     0.0000000 -1444.6251290     0.0000000  -481.5417097  4333.8753871
   GENOVA  VERSION 3.1                                                                                                PAGE      90
          D STUDY                           #4 -- p X R X C DESIGN -- C RANDOM, R FIXED             

                                                   D STUDY DESIGN NUMBER 004-002                    

       OBJECT OF MEASUREMENT :      P                       FACETS :      R           C      
     G STUDY POPULATION SIZE : INFINITE     G STUDY UNIVERSE SIZES : INFINITE    INFINITE                                        
     D STUDY POPULATION SIZE : INFINITE     D STUDY UNIVERSE SIZES :     2       INFINITE                                        
         D STUDY SAMPLE SIZE :     9          D STUDY SAMPLE SIZES :     1           2                                           
 ----------------------------------------------------------------------------------------------------------------------------------
                          VARIANCE COMPONENTS IN TERMS OF                            VARIANCE COMPONENTS IN TERMS OF
                G STUDY UNIVERSE (OF ADMISSIBLE OBSERVATIONS) SIZES             D STUDY UNIVERSE (OF GENERALIZATION) SIZES
             ---------------------------------------------------------- -----------------------------------------------------------
                                                VARIANCE COMPONENTS                                        VARIANCE COMPONENTS
               VARIANCE     FINITE   D STUDY      FOR MEAN SCORES         VARIANCE     FINITE   D STUDY      FOR MEAN SCORES
              COMPONENTS   UNIVERSE SAMPLING --------------------------  COMPONENTS   UNIVERSE SAMPLING ---------------------------
              FOR SINGLE     COR-     FRE-                   STANDARD    FOR SINGLE     COR-     FRE-                   STANDARD
 EFFECT      OBSERVATIONS  RECTIONS QUENCIES   ESTIMATES      ERRORS    OBSERVATIONS  RECTIONS QUENCIES   ESTIMATES      ERRORS
 ----------------------------------------------------------------------------------------------------------------------------------
 P          11398.45833     1.0000        1 11398.45833    5220.43875  11527.75810     1.0000        1 11527.75810    5219.66320   
 R            339.35957     1.0000        1   339.35957     313.30123    339.35957     0.5000        1   169.67978     156.65062   
 C            215.85069     1.0000        2   107.92535      93.93142    215.85069     1.0000        2   107.92535      93.53916   
 PR           258.59954     1.0000        1   258.59954     179.96485    258.59954     0.5000        1   129.29977      89.98243   
 PC           232.32870     1.0000        2   116.16435      78.83784    429.82523     1.0000        2   214.91262      71.63754   
 RC         0.00000E+00     1.0000        2 0.00000E+00      17.15076  0.00000E+00     0.5000        2 0.00000E+00       8.57538   
 PRC          394.99306     1.0000        2   197.49653      65.83218    394.99306     0.5000        2    98.74826      32.91609   
 ----------------------------------------------------------------------------------------------------------------------------------
            QFM = QUADRATIC FORM

 ----------------------------------------------------------------------------------------------------------------------------------


                                                    STANDARD
                                          STANDARD  ERROR OF
                                VARIANCE DEVIATION  VARIANCE

              UNIVERSE SCORE 11527.75810 107.367405219.66320
     EXPECTED OBSERVED SCORE 11970.71875 109.410785220.24032
            LOWER CASE DELTA   442.96065  21.04663 113.43552          GENERALIZABILITY COEFFICIENT =  0.96300  (26.02434)
            UPPER CASE DELTA   720.56578  26.84336 208.02073                                   PHI =  0.94117  (15.99820)
                        MEAN  1607.68499  40.09595
 ----------------------------------------------------------------------------------------------------------------------------------
        NOTE:  SIGNAL/NOISE RATIOS ARE IN PARENTHESES
   GENOVA  VERSION 3.1                                                                                                PAGE      91
          D STUDY                           #4 -- p X R X C DESIGN -- C RANDOM, R FIXED             

                                                   D STUDY DESIGN NUMBER 004-002                    


         VARIANCE - COVARIANCE MATRIX FOR ESTIMATED VARIANCE COMPONENTS (FOR MEAN SCORES) IN UNIVERSE OF GENERALIZATION (W)


                  P             R             C             PR            PC            RC            PRC                         

 P           **************
 R                0.0000000 24539.4157216
 C              380.1434766     0.0000000  8749.5738819
 PR               0.0000000  -899.6485398     0.0000000  8096.8368582
 PC           -3421.2912892     0.0000000  -570.2152149     0.0000000  5131.9369338
 RC               0.0000000   -49.0247525     0.0000000    80.2569516     0.0000000    73.5371287
 PRC              0.0000000    80.2569516     0.0000000  -722.3125645     0.0000000  -120.3854274  1083.4688468
   GENOVA  VERSION 3.1                                                                                                PAGE      92
          D STUDY                           #4 -- p X R X C DESIGN -- C RANDOM, R FIXED             

                                                   D STUDY DESIGN NUMBER 004-003                    

       OBJECT OF MEASUREMENT :      P                       FACETS :      R           C      
     G STUDY POPULATION SIZE : INFINITE     G STUDY UNIVERSE SIZES : INFINITE    INFINITE                                        
     D STUDY POPULATION SIZE : INFINITE     D STUDY UNIVERSE SIZES :     2       INFINITE                                        
         D STUDY SAMPLE SIZE :     9          D STUDY SAMPLE SIZES :     1           3                                           
 ----------------------------------------------------------------------------------------------------------------------------------
                          VARIANCE COMPONENTS IN TERMS OF                            VARIANCE COMPONENTS IN TERMS OF
                G STUDY UNIVERSE (OF ADMISSIBLE OBSERVATIONS) SIZES             D STUDY UNIVERSE (OF GENERALIZATION) SIZES
             ---------------------------------------------------------- -----------------------------------------------------------
                                                VARIANCE COMPONENTS                                        VARIANCE COMPONENTS
               VARIANCE     FINITE   D STUDY      FOR MEAN SCORES         VARIANCE     FINITE   D STUDY      FOR MEAN SCORES
              COMPONENTS   UNIVERSE SAMPLING --------------------------  COMPONENTS   UNIVERSE SAMPLING ---------------------------
              FOR SINGLE     COR-     FRE-                   STANDARD    FOR SINGLE     COR-     FRE-                   STANDARD
 EFFECT      OBSERVATIONS  RECTIONS QUENCIES   ESTIMATES      ERRORS    OBSERVATIONS  RECTIONS QUENCIES   ESTIMATES      ERRORS
 ----------------------------------------------------------------------------------------------------------------------------------
 P          11398.45833     1.0000        1 11398.45833    5220.43875  11527.75810     1.0000        1 11527.75810    5219.66320   
 R            339.35957     1.0000        1   339.35957     313.30123    339.35957     0.5000        1   169.67978     156.65062   
 C            215.85069     1.0000        3    71.95023      62.62094    215.85069     1.0000        3    71.95023      62.35944   
 PR           258.59954     1.0000        1   258.59954     179.96485    258.59954     0.5000        1   129.29977      89.98243   
 PC           232.32870     1.0000        3    77.44290      52.55856    429.82523     1.0000        3   143.27508      47.75836   
 RC         0.00000E+00     1.0000        3 0.00000E+00      11.43384  0.00000E+00     0.5000        3 0.00000E+00       5.71692   
 PRC          394.99306     1.0000        3   131.66435      43.88812    394.99306     0.5000        3    65.83218      21.94406   
 ----------------------------------------------------------------------------------------------------------------------------------
            QFM = QUADRATIC FORM

 ----------------------------------------------------------------------------------------------------------------------------------


                                                    STANDARD
                                          STANDARD  ERROR OF
                                VARIANCE DEVIATION  VARIANCE

              UNIVERSE SCORE 11527.75810 107.367405219.66320
     EXPECTED OBSERVED SCORE 11866.16512 108.931935220.17417
            LOWER CASE DELTA   338.40702  18.39584  99.47943          GENERALIZABILITY COEFFICIENT =  0.97148  (34.06477)
            UPPER CASE DELTA   580.03704  24.08396 189.98011                                   PHI =  0.95209  (19.87418)
                        MEAN  1560.09281  39.49801
 ----------------------------------------------------------------------------------------------------------------------------------
        NOTE:  SIGNAL/NOISE RATIOS ARE IN PARENTHESES
   GENOVA  VERSION 3.1                                                                                                PAGE      93
          D STUDY                           #4 -- p X R X C DESIGN -- C RANDOM, R FIXED             

                                                   D STUDY DESIGN NUMBER 004-003                    


         VARIANCE - COVARIANCE MATRIX FOR ESTIMATED VARIANCE COMPONENTS (FOR MEAN SCORES) IN UNIVERSE OF GENERALIZATION (W)


                  P             R             C             PR            PC            RC            PRC                         

 P           **************
 R                0.0000000 24539.4157216
 C              253.4289844     0.0000000  3888.6995030
 PR               0.0000000  -899.6485398     0.0000000  8096.8368582
 PC           -2280.8608595     0.0000000  -253.4289844     0.0000000  2280.8608595
 RC               0.0000000   -32.6831683     0.0000000    53.5046344     0.0000000    32.6831683
 PRC              0.0000000    53.5046344     0.0000000  -481.5417097     0.0000000   -53.5046344   481.5417097
   GENOVA  VERSION 3.1                                                                                                PAGE      94
          D STUDY                           #4 -- p X R X C DESIGN -- C RANDOM, R FIXED             

                                                   D STUDY DESIGN NUMBER 004-004                    

       OBJECT OF MEASUREMENT :      P                       FACETS :      R           C      
     G STUDY POPULATION SIZE : INFINITE     G STUDY UNIVERSE SIZES : INFINITE    INFINITE                                        
     D STUDY POPULATION SIZE : INFINITE     D STUDY UNIVERSE SIZES :     2       INFINITE                                        
         D STUDY SAMPLE SIZE :     9          D STUDY SAMPLE SIZES :     1           4                                           
 ----------------------------------------------------------------------------------------------------------------------------------
                          VARIANCE COMPONENTS IN TERMS OF                            VARIANCE COMPONENTS IN TERMS OF
                G STUDY UNIVERSE (OF ADMISSIBLE OBSERVATIONS) SIZES             D STUDY UNIVERSE (OF GENERALIZATION) SIZES
             ---------------------------------------------------------- -----------------------------------------------------------
                                                VARIANCE COMPONENTS                                        VARIANCE COMPONENTS
               VARIANCE     FINITE   D STUDY      FOR MEAN SCORES         VARIANCE     FINITE   D STUDY      FOR MEAN SCORES
              COMPONENTS   UNIVERSE SAMPLING --------------------------  COMPONENTS   UNIVERSE SAMPLING ---------------------------
              FOR SINGLE     COR-     FRE-                   STANDARD    FOR SINGLE     COR-     FRE-                   STANDARD
 EFFECT      OBSERVATIONS  RECTIONS QUENCIES   ESTIMATES      ERRORS    OBSERVATIONS  RECTIONS QUENCIES   ESTIMATES      ERRORS
 ----------------------------------------------------------------------------------------------------------------------------------
 P          11398.45833     1.0000        1 11398.45833    5220.43875  11527.75810     1.0000        1 11527.75810    5219.66320   
 R            339.35957     1.0000        1   339.35957     313.30123    339.35957     0.5000        1   169.67978     156.65062   
 C            215.85069     1.0000        4    53.96267      46.96571    215.85069     1.0000        4    53.96267      46.76958   
 PR           258.59954     1.0000        1   258.59954     179.96485    258.59954     0.5000        1   129.29977      89.98243   
 PC           232.32870     1.0000        4    58.08218      39.41892    429.82523     1.0000        4   107.45631      35.81877   
 RC         0.00000E+00     1.0000        4 0.00000E+00       8.57538  0.00000E+00     0.5000        4 0.00000E+00       4.28769   
 PRC          394.99306     1.0000        4    98.74826      32.91609    394.99306     0.5000        4    49.37413      16.45804   
 ----------------------------------------------------------------------------------------------------------------------------------
            QFM = QUADRATIC FORM

 ----------------------------------------------------------------------------------------------------------------------------------


                                                    STANDARD
                                          STANDARD  ERROR OF
                                VARIANCE DEVIATION  VARIANCE

              UNIVERSE SCORE 11527.75810 107.367405219.66320
     EXPECTED OBSERVED SCORE 11813.88831 108.691715220.19071
            LOWER CASE DELTA   286.13021  16.91538  94.49008          GENERALIZABILITY COEFFICIENT =  0.97578  (40.28850)
            UPPER CASE DELTA   509.77267  22.57815 183.41336                                   PHI =  0.95765  (22.61353)
                        MEAN  1536.29671  39.19562
 ----------------------------------------------------------------------------------------------------------------------------------
        NOTE:  SIGNAL/NOISE RATIOS ARE IN PARENTHESES
   GENOVA  VERSION 3.1                                                                                                PAGE      95
          D STUDY                           #4 -- p X R X C DESIGN -- C RANDOM, R FIXED             

                                                   D STUDY DESIGN NUMBER 004-004                    


         VARIANCE - COVARIANCE MATRIX FOR ESTIMATED VARIANCE COMPONENTS (FOR MEAN SCORES) IN UNIVERSE OF GENERALIZATION (W)


                  P             R             C             PR            PC            RC            PRC                         

 P           **************
 R                0.0000000 24539.4157216
 C              190.0717383     0.0000000  2187.3934705
 PR               0.0000000  -899.6485398     0.0000000  8096.8368582
 PC           -1710.6456446     0.0000000  -142.5538037     0.0000000  1282.9842335
 RC               0.0000000   -24.5123762     0.0000000    40.1284758     0.0000000    18.3842822
 PRC              0.0000000    40.1284758     0.0000000  -361.1562823     0.0000000   -30.0963569   270.8672117
   GENOVA  VERSION 3.1                                                                                                PAGE      96
          D STUDY                           #4 -- p X R X C DESIGN -- C RANDOM, R FIXED             

                                                   D STUDY DESIGN NUMBER 004-005                    

       OBJECT OF MEASUREMENT :      P                       FACETS :      R           C      
     G STUDY POPULATION SIZE : INFINITE     G STUDY UNIVERSE SIZES : INFINITE    INFINITE                                        
     D STUDY POPULATION SIZE : INFINITE     D STUDY UNIVERSE SIZES :     2       INFINITE                                        
         D STUDY SAMPLE SIZE :     9          D STUDY SAMPLE SIZES :     1           5                                           
 ----------------------------------------------------------------------------------------------------------------------------------
                          VARIANCE COMPONENTS IN TERMS OF                            VARIANCE COMPONENTS IN TERMS OF
                G STUDY UNIVERSE (OF ADMISSIBLE OBSERVATIONS) SIZES             D STUDY UNIVERSE (OF GENERALIZATION) SIZES
             ---------------------------------------------------------- -----------------------------------------------------------
                                                VARIANCE COMPONENTS                                        VARIANCE COMPONENTS
               VARIANCE     FINITE   D STUDY      FOR MEAN SCORES         VARIANCE     FINITE   D STUDY      FOR MEAN SCORES
              COMPONENTS   UNIVERSE SAMPLING --------------------------  COMPONENTS   UNIVERSE SAMPLING ---------------------------
              FOR SINGLE     COR-     FRE-                   STANDARD    FOR SINGLE     COR-     FRE-                   STANDARD
 EFFECT      OBSERVATIONS  RECTIONS QUENCIES   ESTIMATES      ERRORS    OBSERVATIONS  RECTIONS QUENCIES   ESTIMATES      ERRORS
 ----------------------------------------------------------------------------------------------------------------------------------
 P          11398.45833     1.0000        1 11398.45833    5220.43875  11527.75810     1.0000        1 11527.75810    5219.66320   
 R            339.35957     1.0000        1   339.35957     313.30123    339.35957     0.5000        1   169.67978     156.65062   
 C            215.85069     1.0000        5    43.17014      37.57257    215.85069     1.0000        5    43.17014      37.41566   
 PR           258.59954     1.0000        1   258.59954     179.96485    258.59954     0.5000        1   129.29977      89.98243   
 PC           232.32870     1.0000        5    46.46574      31.53514    429.82523     1.0000        5    85.96505      28.65502   
 RC         0.00000E+00     1.0000        5 0.00000E+00       6.86030  0.00000E+00     0.5000        5 0.00000E+00       3.43015   
 PRC          394.99306     1.0000        5    78.99861      26.33287    394.99306     0.5000        5    39.49931      13.16644   
 ----------------------------------------------------------------------------------------------------------------------------------
            QFM = QUADRATIC FORM

 ----------------------------------------------------------------------------------------------------------------------------------


                                                    STANDARD
                                          STANDARD  ERROR OF
                                VARIANCE DEVIATION  VARIANCE

              UNIVERSE SCORE 11527.75810 107.367405219.66320
     EXPECTED OBSERVED SCORE 11782.52222 108.547335220.21651
            LOWER CASE DELTA   254.76412  15.96133  92.26837          GENERALIZABILITY COEFFICIENT =  0.97838  (45.24875)
            UPPER CASE DELTA   467.61404  21.62439 180.37036                                   PHI =  0.96102  (24.65229)
                        MEAN  1522.01906  39.01306
 ----------------------------------------------------------------------------------------------------------------------------------
        NOTE:  SIGNAL/NOISE RATIOS ARE IN PARENTHESES
   GENOVA  VERSION 3.1                                                                                                PAGE      97
          D STUDY                           #4 -- p X R X C DESIGN -- C RANDOM, R FIXED             

                                                   D STUDY DESIGN NUMBER 004-005                    


         VARIANCE - COVARIANCE MATRIX FOR ESTIMATED VARIANCE COMPONENTS (FOR MEAN SCORES) IN UNIVERSE OF GENERALIZATION (W)


                  P             R             C             PR            PC            RC            PRC                         

 P           **************
 R                0.0000000 24539.4157216
 C              152.0573906     0.0000000  1399.9318211
 PR               0.0000000  -899.6485398     0.0000000  8096.8368582
 PC           -1368.5165157     0.0000000   -91.2344344     0.0000000   821.1099094
 RC               0.0000000   -19.6099010     0.0000000    32.1027806     0.0000000    11.7659406
 PRC              0.0000000    32.1027806     0.0000000  -288.9250258     0.0000000   -19.2616684   173.3550155
   GENOVA  VERSION 3.1                                                                                                PAGE      98
          D STUDY                           #4 -- p X R X C DESIGN -- C RANDOM, R FIXED             

                                                   D STUDY DESIGN NUMBER 004-006                    

       OBJECT OF MEASUREMENT :      P                       FACETS :      R           C      
     G STUDY POPULATION SIZE : INFINITE     G STUDY UNIVERSE SIZES : INFINITE    INFINITE                                        
     D STUDY POPULATION SIZE : INFINITE     D STUDY UNIVERSE SIZES :     2       INFINITE                                        
         D STUDY SAMPLE SIZE :     9          D STUDY SAMPLE SIZES :     1           6                                           
 ----------------------------------------------------------------------------------------------------------------------------------
                          VARIANCE COMPONENTS IN TERMS OF                            VARIANCE COMPONENTS IN TERMS OF
                G STUDY UNIVERSE (OF ADMISSIBLE OBSERVATIONS) SIZES             D STUDY UNIVERSE (OF GENERALIZATION) SIZES
             ---------------------------------------------------------- -----------------------------------------------------------
                                                VARIANCE COMPONENTS                                        VARIANCE COMPONENTS
               VARIANCE     FINITE   D STUDY      FOR MEAN SCORES         VARIANCE     FINITE   D STUDY      FOR MEAN SCORES
              COMPONENTS   UNIVERSE SAMPLING --------------------------  COMPONENTS   UNIVERSE SAMPLING ---------------------------
              FOR SINGLE     COR-     FRE-                   STANDARD    FOR SINGLE     COR-     FRE-                   STANDARD
 EFFECT      OBSERVATIONS  RECTIONS QUENCIES   ESTIMATES      ERRORS    OBSERVATIONS  RECTIONS QUENCIES   ESTIMATES      ERRORS
 ----------------------------------------------------------------------------------------------------------------------------------
 P          11398.45833     1.0000        1 11398.45833    5220.43875  11527.75810     1.0000        1 11527.75810    5219.66320   
 R            339.35957     1.0000        1   339.35957     313.30123    339.35957     0.5000        1   169.67978     156.65062   
 C            215.85069     1.0000        6    35.97512      31.31047    215.85069     1.0000        6    35.97512      31.17972   
 PR           258.59954     1.0000        1   258.59954     179.96485    258.59954     0.5000        1   129.29977      89.98243   
 PC           232.32870     1.0000        6    38.72145      26.27928    429.82523     1.0000        6    71.63754      23.87918   
 RC         0.00000E+00     1.0000        6 0.00000E+00       5.71692  0.00000E+00     0.5000        6 0.00000E+00       2.85846   
 PRC          394.99306     1.0000        6    65.83218      21.94406    394.99306     0.5000        6    32.91609      10.97203   
 ----------------------------------------------------------------------------------------------------------------------------------
            QFM = QUADRATIC FORM

 ----------------------------------------------------------------------------------------------------------------------------------


                                                    STANDARD
                                          STANDARD  ERROR OF
                                VARIANCE DEVIATION  VARIANCE

              UNIVERSE SCORE 11527.75810 107.367405219.66320
     EXPECTED OBSERVED SCORE 11761.61150 108.450965220.24032
            LOWER CASE DELTA   233.85340  15.29227  91.13669          GENERALIZABILITY COEFFICIENT =  0.98012  (49.29481)
            UPPER CASE DELTA   439.50829  20.96445 178.73785                                   PHI =  0.96327  (26.22876)
                        MEAN  1512.50062  38.89088
 ----------------------------------------------------------------------------------------------------------------------------------
        NOTE:  SIGNAL/NOISE RATIOS ARE IN PARENTHESES
   GENOVA  VERSION 3.1                                                                                                PAGE      99
          D STUDY                           #4 -- p X R X C DESIGN -- C RANDOM, R FIXED             

                                                   D STUDY DESIGN NUMBER 004-006                    


         VARIANCE - COVARIANCE MATRIX FOR ESTIMATED VARIANCE COMPONENTS (FOR MEAN SCORES) IN UNIVERSE OF GENERALIZATION (W)


                  P             R             C             PR            PC            RC            PRC                         

 P           **************
 R                0.0000000 24539.4157216
 C              126.7144922     0.0000000   972.1748758
 PR               0.0000000  -899.6485398     0.0000000  8096.8368582
 PC           -1140.4304297     0.0000000   -63.3572461     0.0000000   570.2152149
 RC               0.0000000   -16.3415842     0.0000000    26.7523172     0.0000000     8.1707921
 PRC              0.0000000    26.7523172     0.0000000  -240.7708548     0.0000000   -13.3761586   120.3854274
   GENOVA  VERSION 3.1                                                                                                PAGE     100
          D STUDY                           #4 -- p X R X C DESIGN -- C RANDOM, R FIXED             

                                                   D STUDY DESIGN NUMBER 004-007                    

       OBJECT OF MEASUREMENT :      P                       FACETS :      R           C      
     G STUDY POPULATION SIZE : INFINITE     G STUDY UNIVERSE SIZES : INFINITE    INFINITE                                        
     D STUDY POPULATION SIZE : INFINITE     D STUDY UNIVERSE SIZES :     2       INFINITE                                        
         D STUDY SAMPLE SIZE :     9          D STUDY SAMPLE SIZES :     1           7                                           
 ----------------------------------------------------------------------------------------------------------------------------------
                          VARIANCE COMPONENTS IN TERMS OF                            VARIANCE COMPONENTS IN TERMS OF
                G STUDY UNIVERSE (OF ADMISSIBLE OBSERVATIONS) SIZES             D STUDY UNIVERSE (OF GENERALIZATION) SIZES
             ---------------------------------------------------------- -----------------------------------------------------------
                                                VARIANCE COMPONENTS                                        VARIANCE COMPONENTS
               VARIANCE     FINITE   D STUDY      FOR MEAN SCORES         VARIANCE     FINITE   D STUDY      FOR MEAN SCORES
              COMPONENTS   UNIVERSE SAMPLING --------------------------  COMPONENTS   UNIVERSE SAMPLING ---------------------------
              FOR SINGLE     COR-     FRE-                   STANDARD    FOR SINGLE     COR-     FRE-                   STANDARD
 EFFECT      OBSERVATIONS  RECTIONS QUENCIES   ESTIMATES      ERRORS    OBSERVATIONS  RECTIONS QUENCIES   ESTIMATES      ERRORS
 ----------------------------------------------------------------------------------------------------------------------------------
 P          11398.45833     1.0000        1 11398.45833    5220.43875  11527.75810     1.0000        1 11527.75810    5219.66320   
 R            339.35957     1.0000        1   339.35957     313.30123    339.35957     0.5000        1   169.67978     156.65062   
 C            215.85069     1.0000        7    30.83581      26.83755    215.85069     1.0000        7    30.83581      26.72547   
 PR           258.59954     1.0000        1   258.59954     179.96485    258.59954     0.5000        1   129.29977      89.98243   
 PC           232.32870     1.0000        7    33.18981      22.52510    429.82523     1.0000        7    61.40360      20.46787   
 RC         0.00000E+00     1.0000        7 0.00000E+00       4.90022  0.00000E+00     0.5000        7 0.00000E+00       2.45011   
 PRC          394.99306     1.0000        7    56.42758      18.80919    394.99306     0.5000        7    28.21379       9.40460   
 ----------------------------------------------------------------------------------------------------------------------------------
            QFM = QUADRATIC FORM

 ----------------------------------------------------------------------------------------------------------------------------------


                                                    STANDARD
                                          STANDARD  ERROR OF
                                VARIANCE DEVIATION  VARIANCE

              UNIVERSE SCORE 11527.75810 107.367405219.66320
     EXPECTED OBSERVED SCORE 11746.67526 108.382085220.26057
            LOWER CASE DELTA   218.91716  14.79585  90.50672          GENERALIZABILITY COEFFICIENT =  0.98136  (52.65808)
            UPPER CASE DELTA   419.43276  20.48006 177.77175                                   PHI =  0.96489  (27.48416)
                        MEAN  1505.70174  38.80337
 ----------------------------------------------------------------------------------------------------------------------------------
        NOTE:  SIGNAL/NOISE RATIOS ARE IN PARENTHESES
   GENOVA  VERSION 3.1                                                                                                PAGE     101
          D STUDY                           #4 -- p X R X C DESIGN -- C RANDOM, R FIXED             

                                                   D STUDY DESIGN NUMBER 004-007                    


         VARIANCE - COVARIANCE MATRIX FOR ESTIMATED VARIANCE COMPONENTS (FOR MEAN SCORES) IN UNIVERSE OF GENERALIZATION (W)


                  P             R             C             PR            PC            RC            PRC                         

 P           **************
 R                0.0000000 24539.4157216
 C              108.6124219     0.0000000   714.2509291
 PR               0.0000000  -899.6485398     0.0000000  8096.8368582
 PC            -977.5117969     0.0000000   -46.5481808     0.0000000   418.9336273
 RC               0.0000000   -14.0070721     0.0000000    22.9305576     0.0000000     6.0030309
 PRC              0.0000000    22.9305576     0.0000000  -206.3750184     0.0000000    -9.8273818    88.4464365
   GENOVA  VERSION 3.1                                                                                                PAGE     102
          D STUDY                           #4 -- p X R X C DESIGN -- C RANDOM, R FIXED             

                                                   D STUDY DESIGN NUMBER 004-008                    

       OBJECT OF MEASUREMENT :      P                       FACETS :      R           C      
     G STUDY POPULATION SIZE : INFINITE     G STUDY UNIVERSE SIZES : INFINITE    INFINITE                                        
     D STUDY POPULATION SIZE : INFINITE     D STUDY UNIVERSE SIZES :     2       INFINITE                                        
         D STUDY SAMPLE SIZE :     9          D STUDY SAMPLE SIZES :     1           8                                           
 ----------------------------------------------------------------------------------------------------------------------------------
                          VARIANCE COMPONENTS IN TERMS OF                            VARIANCE COMPONENTS IN TERMS OF
                G STUDY UNIVERSE (OF ADMISSIBLE OBSERVATIONS) SIZES             D STUDY UNIVERSE (OF GENERALIZATION) SIZES
             ---------------------------------------------------------- -----------------------------------------------------------
                                                VARIANCE COMPONENTS                                        VARIANCE COMPONENTS
               VARIANCE     FINITE   D STUDY      FOR MEAN SCORES         VARIANCE     FINITE   D STUDY      FOR MEAN SCORES
              COMPONENTS   UNIVERSE SAMPLING --------------------------  COMPONENTS   UNIVERSE SAMPLING ---------------------------
              FOR SINGLE     COR-     FRE-                   STANDARD    FOR SINGLE     COR-     FRE-                   STANDARD
 EFFECT      OBSERVATIONS  RECTIONS QUENCIES   ESTIMATES      ERRORS    OBSERVATIONS  RECTIONS QUENCIES   ESTIMATES      ERRORS
 ----------------------------------------------------------------------------------------------------------------------------------
 P          11398.45833     1.0000        1 11398.45833    5220.43875  11527.75810     1.0000        1 11527.75810    5219.66320   
 R            339.35957     1.0000        1   339.35957     313.30123    339.35957     0.5000        1   169.67978     156.65062   
 C            215.85069     1.0000        8    26.98134      23.48285    215.85069     1.0000        8    26.98134      23.38479   
 PR           258.59954     1.0000        1   258.59954     179.96485    258.59954     0.5000        1   129.29977      89.98243   
 PC           232.32870     1.0000        8    29.04109      19.70946    429.82523     1.0000        8    53.72815      17.90938   
 RC         0.00000E+00     1.0000        8 0.00000E+00       4.28769  0.00000E+00     0.5000        8 0.00000E+00       2.14384   
 PRC          394.99306     1.0000        8    49.37413      16.45804    394.99306     0.5000        8    24.68707       8.22902   
 ----------------------------------------------------------------------------------------------------------------------------------
            QFM = QUADRATIC FORM

 ----------------------------------------------------------------------------------------------------------------------------------


                                                    STANDARD
                                          STANDARD  ERROR OF
                                VARIANCE DEVIATION  VARIANCE

              UNIVERSE SCORE 11527.75810 107.367405219.66320
     EXPECTED OBSERVED SCORE 11735.47309 108.330395220.27753
            LOWER CASE DELTA   207.71499  14.41232  90.13403          GENERALIZABILITY COEFFICIENT =  0.98230  (55.49796)
            UPPER CASE DELTA   404.37611  20.10911 177.15848                                   PHI =  0.96611  (28.50752)
                        MEAN  1500.60258  38.73761
 ----------------------------------------------------------------------------------------------------------------------------------
        NOTE:  SIGNAL/NOISE RATIOS ARE IN PARENTHESES
   GENOVA  VERSION 3.1                                                                                                PAGE     103
          D STUDY                           #4 -- p X R X C DESIGN -- C RANDOM, R FIXED             

                                                   D STUDY DESIGN NUMBER 004-008                    


         VARIANCE - COVARIANCE MATRIX FOR ESTIMATED VARIANCE COMPONENTS (FOR MEAN SCORES) IN UNIVERSE OF GENERALIZATION (W)


                  P             R             C             PR            PC            RC            PRC                         

 P           **************
 R                0.0000000 24539.4157216
 C               95.0358691     0.0000000   546.8483676
 PR               0.0000000  -899.6485398     0.0000000  8096.8368582
 PC            -855.3228223     0.0000000   -35.6384509     0.0000000   320.7460584
 RC               0.0000000   -12.2561881     0.0000000    20.0642379     0.0000000     4.5960705
 PRC              0.0000000    20.0642379     0.0000000  -180.5781411     0.0000000    -7.5240892    67.7168029
   GENOVA  VERSION 3.1                                                                                                PAGE     104
          D STUDY                           #4 -- p X R X C DESIGN -- C RANDOM, R FIXED             

                                                   D STUDY DESIGN NUMBER 004-009                    

       OBJECT OF MEASUREMENT :      P                       FACETS :      R           C      
     G STUDY POPULATION SIZE : INFINITE     G STUDY UNIVERSE SIZES : INFINITE    INFINITE                                        
     D STUDY POPULATION SIZE : INFINITE     D STUDY UNIVERSE SIZES :     2       INFINITE                                        
         D STUDY SAMPLE SIZE :     9          D STUDY SAMPLE SIZES :     1           9                                           
 ----------------------------------------------------------------------------------------------------------------------------------
                          VARIANCE COMPONENTS IN TERMS OF                            VARIANCE COMPONENTS IN TERMS OF
                G STUDY UNIVERSE (OF ADMISSIBLE OBSERVATIONS) SIZES             D STUDY UNIVERSE (OF GENERALIZATION) SIZES
             ---------------------------------------------------------- -----------------------------------------------------------
                                                VARIANCE COMPONENTS                                        VARIANCE COMPONENTS
               VARIANCE     FINITE   D STUDY      FOR MEAN SCORES         VARIANCE     FINITE   D STUDY      FOR MEAN SCORES
              COMPONENTS   UNIVERSE SAMPLING --------------------------  COMPONENTS   UNIVERSE SAMPLING ---------------------------
              FOR SINGLE     COR-     FRE-                   STANDARD    FOR SINGLE     COR-     FRE-                   STANDARD
 EFFECT      OBSERVATIONS  RECTIONS QUENCIES   ESTIMATES      ERRORS    OBSERVATIONS  RECTIONS QUENCIES   ESTIMATES      ERRORS
 ----------------------------------------------------------------------------------------------------------------------------------
 P          11398.45833     1.0000        1 11398.45833    5220.43875  11527.75810     1.0000        1 11527.75810    5219.66320   
 R            339.35957     1.0000        1   339.35957     313.30123    339.35957     0.5000        1   169.67978     156.65062   
 C            215.85069     1.0000        9    23.98341      20.87365    215.85069     1.0000        9    23.98341      20.78648   
 PR           258.59954     1.0000        1   258.59954     179.96485    258.59954     0.5000        1   129.29977      89.98243   
 PC           232.32870     1.0000        9    25.81430      17.51952    429.82523     1.0000        9    47.75836      15.91945   
 RC         0.00000E+00     1.0000        9 0.00000E+00       3.81128  0.00000E+00     0.5000        9 0.00000E+00       1.90564   
 PRC          394.99306     1.0000        9    43.88812      14.62937    394.99306     0.5000        9    21.94406       7.31469   
 ----------------------------------------------------------------------------------------------------------------------------------
            QFM = QUADRATIC FORM

 ----------------------------------------------------------------------------------------------------------------------------------


                                                    STANDARD
                                          STANDARD  ERROR OF
                                VARIANCE DEVIATION  VARIANCE

              UNIVERSE SCORE 11527.75810 107.367405219.66320
     EXPECTED OBSERVED SCORE 11726.76029 108.290175220.29177
            LOWER CASE DELTA   199.00219  14.10681  89.90407          GENERALIZABILITY COEFFICIENT =  0.98303  (57.92780)
            UPPER CASE DELTA   392.66538  19.81579 176.74816                                   PHI =  0.96706  (29.35771)
                        MEAN  1496.63656  38.68639
 ----------------------------------------------------------------------------------------------------------------------------------
        NOTE:  SIGNAL/NOISE RATIOS ARE IN PARENTHESES
   GENOVA  VERSION 3.1                                                                                                PAGE     105
          D STUDY                           #4 -- p X R X C DESIGN -- C RANDOM, R FIXED             

                                                   D STUDY DESIGN NUMBER 004-009                    


         VARIANCE - COVARIANCE MATRIX FOR ESTIMATED VARIANCE COMPONENTS (FOR MEAN SCORES) IN UNIVERSE OF GENERALIZATION (W)


                  P             R             C             PR            PC            RC            PRC                         

 P           **************
 R                0.0000000 24539.4157216
 C               84.4763281     0.0000000   432.0777226
 PR               0.0000000  -899.6485398     0.0000000  8096.8368582
 PC            -760.2869532     0.0000000   -28.1587760     0.0000000   253.4289844
 RC               0.0000000   -10.8943894     0.0000000    17.8348781     0.0000000     3.6314631
 PRC              0.0000000    17.8348781     0.0000000  -160.5139032     0.0000000    -5.9449594    53.5046344
   GENOVA  VERSION 3.1                                                                                                PAGE     106
          D STUDY                           #4 -- p X R X C DESIGN -- C RANDOM, R FIXED             

                                                   D STUDY DESIGN NUMBER 004-010                    

       OBJECT OF MEASUREMENT :      P                       FACETS :      R           C      
     G STUDY POPULATION SIZE : INFINITE     G STUDY UNIVERSE SIZES : INFINITE    INFINITE                                        
     D STUDY POPULATION SIZE : INFINITE     D STUDY UNIVERSE SIZES :     2       INFINITE                                        
         D STUDY SAMPLE SIZE :     9          D STUDY SAMPLE SIZES :     1          10                                           
 ----------------------------------------------------------------------------------------------------------------------------------
                          VARIANCE COMPONENTS IN TERMS OF                            VARIANCE COMPONENTS IN TERMS OF
                G STUDY UNIVERSE (OF ADMISSIBLE OBSERVATIONS) SIZES             D STUDY UNIVERSE (OF GENERALIZATION) SIZES
             ---------------------------------------------------------- -----------------------------------------------------------
                                                VARIANCE COMPONENTS                                        VARIANCE COMPONENTS
               VARIANCE     FINITE   D STUDY      FOR MEAN SCORES         VARIANCE     FINITE   D STUDY      FOR MEAN SCORES
              COMPONENTS   UNIVERSE SAMPLING --------------------------  COMPONENTS   UNIVERSE SAMPLING ---------------------------
              FOR SINGLE     COR-     FRE-                   STANDARD    FOR SINGLE     COR-     FRE-                   STANDARD
 EFFECT      OBSERVATIONS  RECTIONS QUENCIES   ESTIMATES      ERRORS    OBSERVATIONS  RECTIONS QUENCIES   ESTIMATES      ERRORS
 ----------------------------------------------------------------------------------------------------------------------------------
 P          11398.45833     1.0000        1 11398.45833    5220.43875  11527.75810     1.0000        1 11527.75810    5219.66320   
 R            339.35957     1.0000        1   339.35957     313.30123    339.35957     0.5000        1   169.67978     156.65062   
 C            215.85069     1.0000       10    21.58507      18.78628    215.85069     1.0000       10    21.58507      18.70783   
 PR           258.59954     1.0000        1   258.59954     179.96485    258.59954     0.5000        1   129.29977      89.98243   
 PC           232.32870     1.0000       10    23.23287      15.76757    429.82523     1.0000       10    42.98252      14.32751   
 RC         0.00000E+00     1.0000       10 0.00000E+00       3.43015  0.00000E+00     0.5000       10 0.00000E+00       1.71508   
 PRC          394.99306     1.0000       10    39.49931      13.16644    394.99306     0.5000       10    19.74965       6.58322   
 ----------------------------------------------------------------------------------------------------------------------------------
            QFM = QUADRATIC FORM

 ----------------------------------------------------------------------------------------------------------------------------------


                                                    STANDARD
                                          STANDARD  ERROR OF
                                VARIANCE DEVIATION  VARIANCE

              UNIVERSE SCORE 11527.75810 107.367405219.66320
     EXPECTED OBSERVED SCORE 11719.79005 108.257985220.30382
            LOWER CASE DELTA   192.03194  13.85756  89.75816          GENERALIZABILITY COEFFICIENT =  0.98361  (60.03042)
            UPPER CASE DELTA   383.29680  19.57797 176.46223                                   PHI =  0.96782  (30.07528)
                        MEAN  1493.46375  38.64536
 ----------------------------------------------------------------------------------------------------------------------------------
        NOTE:  SIGNAL/NOISE RATIOS ARE IN PARENTHESES
   GENOVA  VERSION 3.1                                                                                                PAGE     107
          D STUDY                           #4 -- p X R X C DESIGN -- C RANDOM, R FIXED             

                                                   D STUDY DESIGN NUMBER 004-010                    


         VARIANCE - COVARIANCE MATRIX FOR ESTIMATED VARIANCE COMPONENTS (FOR MEAN SCORES) IN UNIVERSE OF GENERALIZATION (W)


                  P             R             C             PR            PC            RC            PRC                         

 P           **************
 R                0.0000000 24539.4157216
 C               76.0286953     0.0000000   349.9829553
 PR               0.0000000  -899.6485398     0.0000000  8096.8368582
 PC            -684.2582578     0.0000000   -22.8086086     0.0000000   205.2774774
 RC               0.0000000    -9.8049505     0.0000000    16.0513903     0.0000000     2.9414851
 PRC              0.0000000    16.0513903     0.0000000  -144.4625129     0.0000000    -4.8154171    43.3387539
   GENOVA  VERSION 3.1                                                                                                PAGE     108
          D STUDY                           #4 -- p X R X C DESIGN -- C RANDOM, R FIXED             

                                                   D STUDY DESIGN NUMBER 004-011                    

       OBJECT OF MEASUREMENT :      P                       FACETS :      R           C      
     G STUDY POPULATION SIZE : INFINITE     G STUDY UNIVERSE SIZES : INFINITE    INFINITE                                        
     D STUDY POPULATION SIZE : INFINITE     D STUDY UNIVERSE SIZES :     2       INFINITE                                        
         D STUDY SAMPLE SIZE :     9          D STUDY SAMPLE SIZES :     1          11                                           
 ----------------------------------------------------------------------------------------------------------------------------------
                          VARIANCE COMPONENTS IN TERMS OF                            VARIANCE COMPONENTS IN TERMS OF
                G STUDY UNIVERSE (OF ADMISSIBLE OBSERVATIONS) SIZES             D STUDY UNIVERSE (OF GENERALIZATION) SIZES
             ---------------------------------------------------------- -----------------------------------------------------------
                                                VARIANCE COMPONENTS                                        VARIANCE COMPONENTS
               VARIANCE     FINITE   D STUDY      FOR MEAN SCORES         VARIANCE     FINITE   D STUDY      FOR MEAN SCORES
              COMPONENTS   UNIVERSE SAMPLING --------------------------  COMPONENTS   UNIVERSE SAMPLING ---------------------------
              FOR SINGLE     COR-     FRE-                   STANDARD    FOR SINGLE     COR-     FRE-                   STANDARD
 EFFECT      OBSERVATIONS  RECTIONS QUENCIES   ESTIMATES      ERRORS    OBSERVATIONS  RECTIONS QUENCIES   ESTIMATES      ERRORS
 ----------------------------------------------------------------------------------------------------------------------------------
 P          11398.45833     1.0000        1 11398.45833    5220.43875  11527.75810     1.0000        1 11527.75810    5219.66320   
 R            339.35957     1.0000        1   339.35957     313.30123    339.35957     0.5000        1   169.67978     156.65062   
 C            215.85069     1.0000       11    19.62279      17.07844    215.85069     1.0000       11    19.62279      17.00712   
 PR           258.59954     1.0000        1   258.59954     179.96485    258.59954     0.5000        1   129.29977      89.98243   
 PC           232.32870     1.0000       11    21.12079      14.33415    429.82523     1.0000       11    39.07502      13.02501   
 RC         0.00000E+00     1.0000       11 0.00000E+00       3.11832  0.00000E+00     0.5000       11 0.00000E+00       1.55916   
 PRC          394.99306     1.0000       11    35.90846      11.96949    394.99306     0.5000       11    17.95423       5.98474   
 ----------------------------------------------------------------------------------------------------------------------------------
            QFM = QUADRATIC FORM

 ----------------------------------------------------------------------------------------------------------------------------------


                                                    STANDARD
                                          STANDARD  ERROR OF
                                VARIANCE DEVIATION  VARIANCE

              UNIVERSE SCORE 11527.75810 107.367405219.66320
     EXPECTED OBSERVED SCORE 11714.08712 108.231645220.31412
            LOWER CASE DELTA   186.32902  13.65024  89.66407          GENERALIZABILITY COEFFICIENT =  0.98409  (61.86775)
            UPPER CASE DELTA   375.63159  19.38122 176.25640                                   PHI =  0.96844  (30.68900)
                        MEAN  1490.86781  38.61176
 ----------------------------------------------------------------------------------------------------------------------------------
        NOTE:  SIGNAL/NOISE RATIOS ARE IN PARENTHESES
   GENOVA  VERSION 3.1                                                                                                PAGE     109
          D STUDY                           #4 -- p X R X C DESIGN -- C RANDOM, R FIXED             

                                                   D STUDY DESIGN NUMBER 004-011                    


         VARIANCE - COVARIANCE MATRIX FOR ESTIMATED VARIANCE COMPONENTS (FOR MEAN SCORES) IN UNIVERSE OF GENERALIZATION (W)


                  P             R             C             PR            PC            RC            PRC                         

 P           **************
 R                0.0000000 24539.4157216
 C               69.1169957     0.0000000   289.2421118
 PR               0.0000000  -899.6485398     0.0000000  8096.8368582
 PC            -622.0529617     0.0000000   -18.8500897     0.0000000   169.6508077
 RC               0.0000000    -8.9135914     0.0000000    14.5921730     0.0000000     2.4309795
 PRC              0.0000000    14.5921730     0.0000000  -131.3295572     0.0000000    -3.9796836    35.8171520
   GENOVA  VERSION 3.1                                                                                                PAGE     110
          D STUDY                           #4 -- p X R X C DESIGN -- C RANDOM, R FIXED             

                                                   D STUDY DESIGN NUMBER 004-012                    

       OBJECT OF MEASUREMENT :      P                       FACETS :      R           C      
     G STUDY POPULATION SIZE : INFINITE     G STUDY UNIVERSE SIZES : INFINITE    INFINITE                                        
     D STUDY POPULATION SIZE : INFINITE     D STUDY UNIVERSE SIZES :     2       INFINITE                                        
         D STUDY SAMPLE SIZE :     9          D STUDY SAMPLE SIZES :     1          12                                           
 ----------------------------------------------------------------------------------------------------------------------------------
                          VARIANCE COMPONENTS IN TERMS OF                            VARIANCE COMPONENTS IN TERMS OF
                G STUDY UNIVERSE (OF ADMISSIBLE OBSERVATIONS) SIZES             D STUDY UNIVERSE (OF GENERALIZATION) SIZES
             ---------------------------------------------------------- -----------------------------------------------------------
                                                VARIANCE COMPONENTS                                        VARIANCE COMPONENTS
               VARIANCE     FINITE   D STUDY      FOR MEAN SCORES         VARIANCE     FINITE   D STUDY      FOR MEAN SCORES
              COMPONENTS   UNIVERSE SAMPLING --------------------------  COMPONENTS   UNIVERSE SAMPLING ---------------------------
              FOR SINGLE     COR-     FRE-                   STANDARD    FOR SINGLE     COR-     FRE-                   STANDARD
 EFFECT      OBSERVATIONS  RECTIONS QUENCIES   ESTIMATES      ERRORS    OBSERVATIONS  RECTIONS QUENCIES   ESTIMATES      ERRORS
 ----------------------------------------------------------------------------------------------------------------------------------
 P          11398.45833     1.0000        1 11398.45833    5220.43875  11527.75810     1.0000        1 11527.75810    5219.66320   
 R            339.35957     1.0000        1   339.35957     313.30123    339.35957     0.5000        1   169.67978     156.65062   
 C            215.85069     1.0000       12    17.98756      15.65524    215.85069     1.0000       12    17.98756      15.58986   
 PR           258.59954     1.0000        1   258.59954     179.96485    258.59954     0.5000        1   129.29977      89.98243   
 PC           232.32870     1.0000       12    19.36073      13.13964    429.82523     1.0000       12    35.81877      11.93959   
 RC         0.00000E+00     1.0000       12 0.00000E+00       2.85846  0.00000E+00     0.5000       12 0.00000E+00       1.42923   
 PRC          394.99306     1.0000       12    32.91609      10.97203    394.99306     0.5000       12    16.45804       5.48601   
 ----------------------------------------------------------------------------------------------------------------------------------
            QFM = QUADRATIC FORM

 ----------------------------------------------------------------------------------------------------------------------------------


                                                    STANDARD
                                          STANDARD  ERROR OF
                                VARIANCE DEVIATION  VARIANCE

              UNIVERSE SCORE 11527.75810 107.367405219.66320
     EXPECTED OBSERVED SCORE 11709.33468 108.209685220.32300
            LOWER CASE DELTA   181.57658  13.47504  89.60310          GENERALIZABILITY COEFFICIENT =  0.98449  (63.48703)
            UPPER CASE DELTA   369.24392  19.21572 176.10428                                   PHI =  0.96896  (31.21990)
                        MEAN  1488.70453  38.58373
 ----------------------------------------------------------------------------------------------------------------------------------
        NOTE:  SIGNAL/NOISE RATIOS ARE IN PARENTHESES
   GENOVA  VERSION 3.1                                                                                                PAGE     111
          D STUDY                           #4 -- p X R X C DESIGN -- C RANDOM, R FIXED             

                                                   D STUDY DESIGN NUMBER 004-012                    


         VARIANCE - COVARIANCE MATRIX FOR ESTIMATED VARIANCE COMPONENTS (FOR MEAN SCORES) IN UNIVERSE OF GENERALIZATION (W)


                  P             R             C             PR            PC            RC            PRC                         

 P           **************
 R                0.0000000 24539.4157216
 C               63.3572461     0.0000000   243.0437189
 PR               0.0000000  -899.6485398     0.0000000  8096.8368582
 PC            -570.2152149     0.0000000   -15.8393115     0.0000000   142.5538037
 RC               0.0000000    -8.1707921     0.0000000    13.3761586     0.0000000     2.0426980
 PRC              0.0000000    13.3761586     0.0000000  -120.3854274     0.0000000    -3.3440397    30.0963569
   GENOVA  VERSION 3.1                                                                                                PAGE     112
          D STUDY                           #4 -- p X R X C DESIGN -- C RANDOM, R FIXED             


                              SUMMARY OF D STUDY RESULTS FOR SET OF CONTROL CARDS NO. 004

 ---------------------------------------------------------------------------------------------------------------------------------
                                                                          V A R I A N C E S
                            SAMPLE SIZES               --------------------------------------------------------
 D STUDY        -------------------------------------                 EXPECTED     LOWER     UPPER
  DESIGN  INDEX=    $P     R     C                       UNIVERSE     OBSERVED      CASE      CASE               GEN.
    NO    UNIV.=  INF.     2  INF.                         SCORE        SCORE      DELTA     DELTA     MEAN      COEF.      PHI
 ---------------------------------------------------------------------------------------------------------------------------------
 004-001             9     1     1                    11527.75810  12284.37963 756.62153 ********* *********   0.93841   0.90985
 004-002             9     1     2                    11527.75810  11970.71875 442.96065 720.56578 *********   0.96300   0.94117
 004-003             9     1     3                    11527.75810  11866.16512 338.40702 580.03704 *********   0.97148   0.95209
 004-004             9     1     4                    11527.75810  11813.88831 286.13021 509.77267 *********   0.97578   0.95765
 004-005             9     1     5                    11527.75810  11782.52222 254.76412 467.61404 *********   0.97838   0.96102
 004-006             9     1     6                    11527.75810  11761.61150 233.85340 439.50829 *********   0.98012   0.96327
 004-007             9     1     7                    11527.75810  11746.67526 218.91716 419.43276 *********   0.98136   0.96489
 004-008             9     1     8                    11527.75810  11735.47309 207.71499 404.37611 *********   0.98230   0.96611
 004-009             9     1     9                    11527.75810  11726.76029 199.00219 392.66538 *********   0.98303   0.96706
 004-010             9     1    10                    11527.75810  11719.79005 192.03194 383.29680 *********   0.98361   0.96782
 004-011             9     1    11                    11527.75810  11714.08712 186.32902 375.63159 *********   0.98409   0.96844
 004-012             9     1    12                    11527.75810  11709.33468 181.57658 369.24392 *********   0.98449   0.96896
   GENOVA  VERSION 3.1                                                                                                PAGE     113
                                                     CONTROL CARD INPUT LISTING


   COLUMN   11111111112222222222333333333344444444445555555555666666666677777777778
   12345678901234567890123456789012345678901234567890123456789012345678901234567890
   COMMENT       FIFTH SET OF D STUDY CONTROL CARDS                                
   DSTUDY        #5 -- p x R x C DESIGN -- C RANDOM, R FIXED                       
   DEFFECT       $ P                                                               
   DEFFECT         R 2 / 2                                                         
   DEFFECT         C 1 2 3 4 5 6 7 8 9 10 11 12                                    
   ENDDSTUDY                                                                       
   GENOVA  VERSION 3.1                                                                                                PAGE     114
          D STUDY                           #5 -- p x R x C DESIGN -- C RANDOM, R FIXED             

                                                   D STUDY DESIGN NUMBER 005-001                    

       OBJECT OF MEASUREMENT :      P                       FACETS :      R           C      
     G STUDY POPULATION SIZE : INFINITE     G STUDY UNIVERSE SIZES : INFINITE    INFINITE                                        
     D STUDY POPULATION SIZE : INFINITE     D STUDY UNIVERSE SIZES :     2       INFINITE                                        
         D STUDY SAMPLE SIZE :     9          D STUDY SAMPLE SIZES :     2           1                                           
 ----------------------------------------------------------------------------------------------------------------------------------
                          VARIANCE COMPONENTS IN TERMS OF                            VARIANCE COMPONENTS IN TERMS OF
                G STUDY UNIVERSE (OF ADMISSIBLE OBSERVATIONS) SIZES             D STUDY UNIVERSE (OF GENERALIZATION) SIZES
             ---------------------------------------------------------- -----------------------------------------------------------
                                                VARIANCE COMPONENTS                                        VARIANCE COMPONENTS
               VARIANCE     FINITE   D STUDY      FOR MEAN SCORES         VARIANCE     FINITE   D STUDY      FOR MEAN SCORES
              COMPONENTS   UNIVERSE SAMPLING --------------------------  COMPONENTS   UNIVERSE SAMPLING ---------------------------
              FOR SINGLE     COR-     FRE-                   STANDARD    FOR SINGLE     COR-     FRE-                   STANDARD
 EFFECT      OBSERVATIONS  RECTIONS QUENCIES   ESTIMATES      ERRORS    OBSERVATIONS  RECTIONS QUENCIES   ESTIMATES      ERRORS
 ----------------------------------------------------------------------------------------------------------------------------------
 P          11398.45833     1.0000        1 11398.45833    5220.43875  11527.75810     1.0000        1 11527.75810    5219.66320   
 R            339.35957     1.0000        2   169.67978     156.65062    339.35957QFM0000E+00        2     -------       -------   
 C            215.85069     1.0000        1   215.85069     187.86283    215.85069     1.0000        1   215.85069     187.07831   
 PR           258.59954     1.0000        2   129.29977      89.98243    258.59954 0.0000E+00        2     -------       -------   
 PC           232.32870     1.0000        1   232.32870     157.67569    429.82523     1.0000        1   429.82523     143.27508   
 RC         0.00000E+00     1.0000        2 0.00000E+00      17.15076  0.00000E+00 0.0000E+00        2     -------       -------   
 PRC          394.99306     1.0000        2   197.49653      65.83218    394.99306 0.0000E+00        2     -------       -------   
 ----------------------------------------------------------------------------------------------------------------------------------
            QFM = QUADRATIC FORM

 ----------------------------------------------------------------------------------------------------------------------------------


                                                    STANDARD
                                          STANDARD  ERROR OF
                                VARIANCE DEVIATION  VARIANCE

              UNIVERSE SCORE 11527.75810 107.367405219.66320
     EXPECTED OBSERVED SCORE 11957.58333 109.350745220.31862
            LOWER CASE DELTA   429.82523  20.73223 143.27508          GENERALIZABILITY COEFFICIENT =  0.96405  (26.81964)
            UPPER CASE DELTA   645.67593  25.41015 225.75279                                   PHI =  0.94696  (17.85378)
                        MEAN  1544.47106  39.29976
 ----------------------------------------------------------------------------------------------------------------------------------
        NOTE:  SIGNAL/NOISE RATIOS ARE IN PARENTHESES
   GENOVA  VERSION 3.1                                                                                                PAGE     115
          D STUDY                           #5 -- p x R x C DESIGN -- C RANDOM, R FIXED             

                                                   D STUDY DESIGN NUMBER 005-001                    


         VARIANCE - COVARIANCE MATRIX FOR ESTIMATED VARIANCE COMPONENTS (FOR MEAN SCORES) IN UNIVERSE OF GENERALIZATION (W)


                  P             C             PC                                                                                  

 P           **************
 C              760.2869532 34998.2955274
 PC           -6842.5825784 -2280.8608595 20527.7477353
   GENOVA  VERSION 3.1                                                                                                PAGE     116
          D STUDY                           #5 -- p x R x C DESIGN -- C RANDOM, R FIXED             

                                                   D STUDY DESIGN NUMBER 005-002                    

       OBJECT OF MEASUREMENT :      P                       FACETS :      R           C      
     G STUDY POPULATION SIZE : INFINITE     G STUDY UNIVERSE SIZES : INFINITE    INFINITE                                        
     D STUDY POPULATION SIZE : INFINITE     D STUDY UNIVERSE SIZES :     2       INFINITE                                        
         D STUDY SAMPLE SIZE :     9          D STUDY SAMPLE SIZES :     2           2                                           
 ----------------------------------------------------------------------------------------------------------------------------------
                          VARIANCE COMPONENTS IN TERMS OF                            VARIANCE COMPONENTS IN TERMS OF
                G STUDY UNIVERSE (OF ADMISSIBLE OBSERVATIONS) SIZES             D STUDY UNIVERSE (OF GENERALIZATION) SIZES
             ---------------------------------------------------------- -----------------------------------------------------------
                                                VARIANCE COMPONENTS                                        VARIANCE COMPONENTS
               VARIANCE     FINITE   D STUDY      FOR MEAN SCORES         VARIANCE     FINITE   D STUDY      FOR MEAN SCORES
              COMPONENTS   UNIVERSE SAMPLING --------------------------  COMPONENTS   UNIVERSE SAMPLING ---------------------------
              FOR SINGLE     COR-     FRE-                   STANDARD    FOR SINGLE     COR-     FRE-                   STANDARD
 EFFECT      OBSERVATIONS  RECTIONS QUENCIES   ESTIMATES      ERRORS    OBSERVATIONS  RECTIONS QUENCIES   ESTIMATES      ERRORS
 ----------------------------------------------------------------------------------------------------------------------------------
 P          11398.45833     1.0000        1 11398.45833    5220.43875  11527.75810     1.0000        1 11527.75810    5219.66320   
 R            339.35957     1.0000        2   169.67978     156.65062    339.35957QFM0000E+00        2     -------       -------   
 C            215.85069     1.0000        2   107.92535      93.93142    215.85069     1.0000        2   107.92535      93.53916   
 PR           258.59954     1.0000        2   129.29977      89.98243    258.59954 0.0000E+00        2     -------       -------   
 PC           232.32870     1.0000        2   116.16435      78.83784    429.82523     1.0000        2   214.91262      71.63754   
 RC         0.00000E+00     1.0000        4 0.00000E+00       8.57538  0.00000E+00 0.0000E+00        4     -------       -------   
 PRC          394.99306     1.0000        4    98.74826      32.91609    394.99306 0.0000E+00        4     -------       -------   
 ----------------------------------------------------------------------------------------------------------------------------------
            QFM = QUADRATIC FORM

 ----------------------------------------------------------------------------------------------------------------------------------


                                                    STANDARD
                                          STANDARD  ERROR OF
                                VARIANCE DEVIATION  VARIANCE

              UNIVERSE SCORE 11527.75810 107.367405219.66320
     EXPECTED OBSERVED SCORE 11742.67072 108.363605219.49934
            LOWER CASE DELTA   214.91262  14.65990  71.63754          GENERALIZABILITY COEFFICIENT =  0.98170  (53.63928)
            UPPER CASE DELTA   322.83796  17.96769 112.87639                                   PHI =  0.97276  (35.70757)
                        MEAN  1412.66654  37.58546
 ----------------------------------------------------------------------------------------------------------------------------------
        NOTE:  SIGNAL/NOISE RATIOS ARE IN PARENTHESES
   GENOVA  VERSION 3.1                                                                                                PAGE     117
          D STUDY                           #5 -- p x R x C DESIGN -- C RANDOM, R FIXED             

                                                   D STUDY DESIGN NUMBER 005-002                    


         VARIANCE - COVARIANCE MATRIX FOR ESTIMATED VARIANCE COMPONENTS (FOR MEAN SCORES) IN UNIVERSE OF GENERALIZATION (W)


                  P             C             PC                                                                                  

 P           **************
 C              380.1434766  8749.5738819
 PC           -3421.2912892  -570.2152149  5131.9369338
   GENOVA  VERSION 3.1                                                                                                PAGE     118
          D STUDY                           #5 -- p x R x C DESIGN -- C RANDOM, R FIXED             

                                                   D STUDY DESIGN NUMBER 005-003                    

       OBJECT OF MEASUREMENT :      P                       FACETS :      R           C      
     G STUDY POPULATION SIZE : INFINITE     G STUDY UNIVERSE SIZES : INFINITE    INFINITE                                        
     D STUDY POPULATION SIZE : INFINITE     D STUDY UNIVERSE SIZES :     2       INFINITE                                        
         D STUDY SAMPLE SIZE :     9          D STUDY SAMPLE SIZES :     2           3                                           
 ----------------------------------------------------------------------------------------------------------------------------------
                          VARIANCE COMPONENTS IN TERMS OF                            VARIANCE COMPONENTS IN TERMS OF
                G STUDY UNIVERSE (OF ADMISSIBLE OBSERVATIONS) SIZES             D STUDY UNIVERSE (OF GENERALIZATION) SIZES
             ---------------------------------------------------------- -----------------------------------------------------------
                                                VARIANCE COMPONENTS                                        VARIANCE COMPONENTS
               VARIANCE     FINITE   D STUDY      FOR MEAN SCORES         VARIANCE     FINITE   D STUDY      FOR MEAN SCORES
              COMPONENTS   UNIVERSE SAMPLING --------------------------  COMPONENTS   UNIVERSE SAMPLING ---------------------------
              FOR SINGLE     COR-     FRE-                   STANDARD    FOR SINGLE     COR-     FRE-                   STANDARD
 EFFECT      OBSERVATIONS  RECTIONS QUENCIES   ESTIMATES      ERRORS    OBSERVATIONS  RECTIONS QUENCIES   ESTIMATES      ERRORS
 ----------------------------------------------------------------------------------------------------------------------------------
 P          11398.45833     1.0000        1 11398.45833    5220.43875  11527.75810     1.0000        1 11527.75810    5219.66320   
 R            339.35957     1.0000        2   169.67978     156.65062    339.35957QFM0000E+00        2     -------       -------   
 C            215.85069     1.0000        3    71.95023      62.62094    215.85069     1.0000        3    71.95023      62.35944   
 PR           258.59954     1.0000        2   129.29977      89.98243    258.59954 0.0000E+00        2     -------       -------   
 PC           232.32870     1.0000        3    77.44290      52.55856    429.82523     1.0000        3   143.27508      47.75836   
 RC         0.00000E+00     1.0000        6 0.00000E+00       5.71692  0.00000E+00 0.0000E+00        6     -------       -------   
 PRC          394.99306     1.0000        6    65.83218      21.94406    394.99306 0.0000E+00        6     -------       -------   
 ----------------------------------------------------------------------------------------------------------------------------------
            QFM = QUADRATIC FORM

 ----------------------------------------------------------------------------------------------------------------------------------


                                                    STANDARD
                                          STANDARD  ERROR OF
                                VARIANCE DEVIATION  VARIANCE

              UNIVERSE SCORE 11527.75810 107.367405219.66320
     EXPECTED OBSERVED SCORE 11671.03318 108.032565219.44471
            LOWER CASE DELTA   143.27508  11.96976  47.75836          GENERALIZABILITY COEFFICIENT =  0.98772  (80.45892)
            UPPER CASE DELTA   215.22531  14.67056  75.25093                                   PHI =  0.98167  (53.56135)
                        MEAN  1368.73170  36.99637
 ----------------------------------------------------------------------------------------------------------------------------------
        NOTE:  SIGNAL/NOISE RATIOS ARE IN PARENTHESES
   GENOVA  VERSION 3.1                                                                                                PAGE     119
          D STUDY                           #5 -- p x R x C DESIGN -- C RANDOM, R FIXED             

                                                   D STUDY DESIGN NUMBER 005-003                    


         VARIANCE - COVARIANCE MATRIX FOR ESTIMATED VARIANCE COMPONENTS (FOR MEAN SCORES) IN UNIVERSE OF GENERALIZATION (W)


                  P             C             PC                                                                                  

 P           **************
 C              253.4289844  3888.6995030
 PC           -2280.8608595  -253.4289844  2280.8608595
   GENOVA  VERSION 3.1                                                                                                PAGE     120
          D STUDY                           #5 -- p x R x C DESIGN -- C RANDOM, R FIXED             

                                                   D STUDY DESIGN NUMBER 005-004                    

       OBJECT OF MEASUREMENT :      P                       FACETS :      R           C      
     G STUDY POPULATION SIZE : INFINITE     G STUDY UNIVERSE SIZES : INFINITE    INFINITE                                        
     D STUDY POPULATION SIZE : INFINITE     D STUDY UNIVERSE SIZES :     2       INFINITE                                        
         D STUDY SAMPLE SIZE :     9          D STUDY SAMPLE SIZES :     2           4                                           
 ----------------------------------------------------------------------------------------------------------------------------------
                          VARIANCE COMPONENTS IN TERMS OF                            VARIANCE COMPONENTS IN TERMS OF
                G STUDY UNIVERSE (OF ADMISSIBLE OBSERVATIONS) SIZES             D STUDY UNIVERSE (OF GENERALIZATION) SIZES
             ---------------------------------------------------------- -----------------------------------------------------------
                                                VARIANCE COMPONENTS                                        VARIANCE COMPONENTS
               VARIANCE     FINITE   D STUDY      FOR MEAN SCORES         VARIANCE     FINITE   D STUDY      FOR MEAN SCORES
              COMPONENTS   UNIVERSE SAMPLING --------------------------  COMPONENTS   UNIVERSE SAMPLING ---------------------------
              FOR SINGLE     COR-     FRE-                   STANDARD    FOR SINGLE     COR-     FRE-                   STANDARD
 EFFECT      OBSERVATIONS  RECTIONS QUENCIES   ESTIMATES      ERRORS    OBSERVATIONS  RECTIONS QUENCIES   ESTIMATES      ERRORS
 ----------------------------------------------------------------------------------------------------------------------------------
 P          11398.45833     1.0000        1 11398.45833    5220.43875  11527.75810     1.0000        1 11527.75810    5219.66320   
 R            339.35957     1.0000        2   169.67978     156.65062    339.35957QFM0000E+00        2     -------       -------   
 C            215.85069     1.0000        4    53.96267      46.96571    215.85069     1.0000        4    53.96267      46.76958   
 PR           258.59954     1.0000        2   129.29977      89.98243    258.59954 0.0000E+00        2     -------       -------   
 PC           232.32870     1.0000        4    58.08218      39.41892    429.82523     1.0000        4   107.45631      35.81877   
 RC         0.00000E+00     1.0000        8 0.00000E+00       4.28769  0.00000E+00 0.0000E+00        8     -------       -------   
 PRC          394.99306     1.0000        8    49.37413      16.45804    394.99306 0.0000E+00        8     -------       -------   
 ----------------------------------------------------------------------------------------------------------------------------------
            QFM = QUADRATIC FORM

 ----------------------------------------------------------------------------------------------------------------------------------


                                                    STANDARD
                                          STANDARD  ERROR OF
                                VARIANCE DEVIATION  VARIANCE

              UNIVERSE SCORE 11527.75810 107.367405219.66320
     EXPECTED OBSERVED SCORE 11635.21441 107.866655219.45837
            LOWER CASE DELTA   107.45631  10.36611  35.81877          GENERALIZABILITY COEFFICIENT =  0.99076  (********)
            UPPER CASE DELTA   161.41898  12.70508  56.43820                                   PHI =  0.98619  (71.41513)
                        MEAN  1346.76427  36.69829
 ----------------------------------------------------------------------------------------------------------------------------------
        NOTE:  SIGNAL/NOISE RATIOS ARE IN PARENTHESES
   GENOVA  VERSION 3.1                                                                                                PAGE     121
          D STUDY                           #5 -- p x R x C DESIGN -- C RANDOM, R FIXED             

                                                   D STUDY DESIGN NUMBER 005-004                    


         VARIANCE - COVARIANCE MATRIX FOR ESTIMATED VARIANCE COMPONENTS (FOR MEAN SCORES) IN UNIVERSE OF GENERALIZATION (W)


                  P             C             PC                                                                                  

 P           **************
 C              190.0717383  2187.3934705
 PC           -1710.6456446  -142.5538037  1282.9842335
   GENOVA  VERSION 3.1                                                                                                PAGE     122
          D STUDY                           #5 -- p x R x C DESIGN -- C RANDOM, R FIXED             

                                                   D STUDY DESIGN NUMBER 005-005                    

       OBJECT OF MEASUREMENT :      P                       FACETS :      R           C      
     G STUDY POPULATION SIZE : INFINITE     G STUDY UNIVERSE SIZES : INFINITE    INFINITE                                        
     D STUDY POPULATION SIZE : INFINITE     D STUDY UNIVERSE SIZES :     2       INFINITE                                        
         D STUDY SAMPLE SIZE :     9          D STUDY SAMPLE SIZES :     2           5                                           
 ----------------------------------------------------------------------------------------------------------------------------------
                          VARIANCE COMPONENTS IN TERMS OF                            VARIANCE COMPONENTS IN TERMS OF
                G STUDY UNIVERSE (OF ADMISSIBLE OBSERVATIONS) SIZES             D STUDY UNIVERSE (OF GENERALIZATION) SIZES
             ---------------------------------------------------------- -----------------------------------------------------------
                                                VARIANCE COMPONENTS                                        VARIANCE COMPONENTS
               VARIANCE     FINITE   D STUDY      FOR MEAN SCORES         VARIANCE     FINITE   D STUDY      FOR MEAN SCORES
              COMPONENTS   UNIVERSE SAMPLING --------------------------  COMPONENTS   UNIVERSE SAMPLING ---------------------------
              FOR SINGLE     COR-     FRE-                   STANDARD    FOR SINGLE     COR-     FRE-                   STANDARD
 EFFECT      OBSERVATIONS  RECTIONS QUENCIES   ESTIMATES      ERRORS    OBSERVATIONS  RECTIONS QUENCIES   ESTIMATES      ERRORS
 ----------------------------------------------------------------------------------------------------------------------------------
 P          11398.45833     1.0000        1 11398.45833    5220.43875  11527.75810     1.0000        1 11527.75810    5219.66320   
 R            339.35957     1.0000        2   169.67978     156.65062    339.35957QFM0000E+00        2     -------       -------   
 C            215.85069     1.0000        5    43.17014      37.57257    215.85069     1.0000        5    43.17014      37.41566   
 PR           258.59954     1.0000        2   129.29977      89.98243    258.59954 0.0000E+00        2     -------       -------   
 PC           232.32870     1.0000        5    46.46574      31.53514    429.82523     1.0000        5    85.96505      28.65502   
 RC         0.00000E+00     1.0000       10 0.00000E+00       3.43015  0.00000E+00 0.0000E+00       10     -------       -------   
 PRC          394.99306     1.0000       10    39.49931      13.16644    394.99306 0.0000E+00       10     -------       -------   
 ----------------------------------------------------------------------------------------------------------------------------------
            QFM = QUADRATIC FORM

 ----------------------------------------------------------------------------------------------------------------------------------


                                                    STANDARD
                                          STANDARD  ERROR OF
                                VARIANCE DEVIATION  VARIANCE

              UNIVERSE SCORE 11527.75810 107.367405219.66320
     EXPECTED OBSERVED SCORE 11613.72315 107.766995219.47967
            LOWER CASE DELTA    85.96505   9.27173  28.65502          GENERALIZABILITY COEFFICIENT =  0.99260  (********)
            UPPER CASE DELTA   129.13519  11.36377  45.15056                                   PHI =  0.98892  (89.26892)
                        MEAN  1333.58382  36.51827
 ----------------------------------------------------------------------------------------------------------------------------------
        NOTE:  SIGNAL/NOISE RATIOS ARE IN PARENTHESES
   GENOVA  VERSION 3.1                                                                                                PAGE     123
          D STUDY                           #5 -- p x R x C DESIGN -- C RANDOM, R FIXED             

                                                   D STUDY DESIGN NUMBER 005-005                    


         VARIANCE - COVARIANCE MATRIX FOR ESTIMATED VARIANCE COMPONENTS (FOR MEAN SCORES) IN UNIVERSE OF GENERALIZATION (W)


                  P             C             PC                                                                                  

 P           **************
 C              152.0573906  1399.9318211
 PC           -1368.5165157   -91.2344344   821.1099094
   GENOVA  VERSION 3.1                                                                                                PAGE     124
          D STUDY                           #5 -- p x R x C DESIGN -- C RANDOM, R FIXED             

                                                   D STUDY DESIGN NUMBER 005-006                    

       OBJECT OF MEASUREMENT :      P                       FACETS :      R           C      
     G STUDY POPULATION SIZE : INFINITE     G STUDY UNIVERSE SIZES : INFINITE    INFINITE                                        
     D STUDY POPULATION SIZE : INFINITE     D STUDY UNIVERSE SIZES :     2       INFINITE                                        
         D STUDY SAMPLE SIZE :     9          D STUDY SAMPLE SIZES :     2           6                                           
 ----------------------------------------------------------------------------------------------------------------------------------
                          VARIANCE COMPONENTS IN TERMS OF                            VARIANCE COMPONENTS IN TERMS OF
                G STUDY UNIVERSE (OF ADMISSIBLE OBSERVATIONS) SIZES             D STUDY UNIVERSE (OF GENERALIZATION) SIZES
             ---------------------------------------------------------- -----------------------------------------------------------
                                                VARIANCE COMPONENTS                                        VARIANCE COMPONENTS
               VARIANCE     FINITE   D STUDY      FOR MEAN SCORES         VARIANCE     FINITE   D STUDY      FOR MEAN SCORES
              COMPONENTS   UNIVERSE SAMPLING --------------------------  COMPONENTS   UNIVERSE SAMPLING ---------------------------
              FOR SINGLE     COR-     FRE-                   STANDARD    FOR SINGLE     COR-     FRE-                   STANDARD
 EFFECT      OBSERVATIONS  RECTIONS QUENCIES   ESTIMATES      ERRORS    OBSERVATIONS  RECTIONS QUENCIES   ESTIMATES      ERRORS
 ----------------------------------------------------------------------------------------------------------------------------------
 P          11398.45833     1.0000        1 11398.45833    5220.43875  11527.75810     1.0000        1 11527.75810    5219.66320   
 R            339.35957     1.0000        2   169.67978     156.65062    339.35957QFM0000E+00        2     -------       -------   
 C            215.85069     1.0000        6    35.97512      31.31047    215.85069     1.0000        6    35.97512      31.17972   
 PR           258.59954     1.0000        2   129.29977      89.98243    258.59954 0.0000E+00        2     -------       -------   
 PC           232.32870     1.0000        6    38.72145      26.27928    429.82523     1.0000        6    71.63754      23.87918   
 RC         0.00000E+00     1.0000       12 0.00000E+00       2.85846  0.00000E+00 0.0000E+00       12     -------       -------   
 PRC          394.99306     1.0000       12    32.91609      10.97203    394.99306 0.0000E+00       12     -------       -------   
 ----------------------------------------------------------------------------------------------------------------------------------
            QFM = QUADRATIC FORM

 ----------------------------------------------------------------------------------------------------------------------------------


                                                    STANDARD
                                          STANDARD  ERROR OF
                                VARIANCE DEVIATION  VARIANCE

              UNIVERSE SCORE 11527.75810 107.367405219.66320
     EXPECTED OBSERVED SCORE 11599.39564 107.700495219.49934
            LOWER CASE DELTA    71.63754   8.46390  23.87918          GENERALIZABILITY COEFFICIENT =  0.99382  (********)
            UPPER CASE DELTA   107.61265  10.37365  37.62546                                   PHI =  0.99075  (********)
                        MEAN  1324.79685  36.39776
 ----------------------------------------------------------------------------------------------------------------------------------
        NOTE:  SIGNAL/NOISE RATIOS ARE IN PARENTHESES
   GENOVA  VERSION 3.1                                                                                                PAGE     125
          D STUDY                           #5 -- p x R x C DESIGN -- C RANDOM, R FIXED             

                                                   D STUDY DESIGN NUMBER 005-006                    


         VARIANCE - COVARIANCE MATRIX FOR ESTIMATED VARIANCE COMPONENTS (FOR MEAN SCORES) IN UNIVERSE OF GENERALIZATION (W)


                  P             C             PC                                                                                  

 P           **************
 C              126.7144922   972.1748758
 PC           -1140.4304297   -63.3572461   570.2152149
   GENOVA  VERSION 3.1                                                                                                PAGE     126
          D STUDY                           #5 -- p x R x C DESIGN -- C RANDOM, R FIXED             

                                                   D STUDY DESIGN NUMBER 005-007                    

       OBJECT OF MEASUREMENT :      P                       FACETS :      R           C      
     G STUDY POPULATION SIZE : INFINITE     G STUDY UNIVERSE SIZES : INFINITE    INFINITE                                        
     D STUDY POPULATION SIZE : INFINITE     D STUDY UNIVERSE SIZES :     2       INFINITE                                        
         D STUDY SAMPLE SIZE :     9          D STUDY SAMPLE SIZES :     2           7                                           
 ----------------------------------------------------------------------------------------------------------------------------------
                          VARIANCE COMPONENTS IN TERMS OF                            VARIANCE COMPONENTS IN TERMS OF
                G STUDY UNIVERSE (OF ADMISSIBLE OBSERVATIONS) SIZES             D STUDY UNIVERSE (OF GENERALIZATION) SIZES
             ---------------------------------------------------------- -----------------------------------------------------------
                                                VARIANCE COMPONENTS                                        VARIANCE COMPONENTS
               VARIANCE     FINITE   D STUDY      FOR MEAN SCORES         VARIANCE     FINITE   D STUDY      FOR MEAN SCORES
              COMPONENTS   UNIVERSE SAMPLING --------------------------  COMPONENTS   UNIVERSE SAMPLING ---------------------------
              FOR SINGLE     COR-     FRE-                   STANDARD    FOR SINGLE     COR-     FRE-                   STANDARD
 EFFECT      OBSERVATIONS  RECTIONS QUENCIES   ESTIMATES      ERRORS    OBSERVATIONS  RECTIONS QUENCIES   ESTIMATES      ERRORS
 ----------------------------------------------------------------------------------------------------------------------------------
 P          11398.45833     1.0000        1 11398.45833    5220.43875  11527.75810     1.0000        1 11527.75810    5219.66320   
 R            339.35957     1.0000        2   169.67978     156.65062    339.35957QFM0000E+00        2     -------       -------   
 C            215.85069     1.0000        7    30.83581      26.83755    215.85069     1.0000        7    30.83581      26.72547   
 PR           258.59954     1.0000        2   129.29977      89.98243    258.59954 0.0000E+00        2     -------       -------   
 PC           232.32870     1.0000        7    33.18981      22.52510    429.82523     1.0000        7    61.40360      20.46787   
 RC         0.00000E+00     1.0000       14 0.00000E+00       2.45011  0.00000E+00 0.0000E+00       14     -------       -------   
 PRC          394.99306     1.0000       14    28.21379       9.40460    394.99306 0.0000E+00       14     -------       -------   
 ----------------------------------------------------------------------------------------------------------------------------------
            QFM = QUADRATIC FORM

 ----------------------------------------------------------------------------------------------------------------------------------


                                                    STANDARD
                                          STANDARD  ERROR OF
                                VARIANCE DEVIATION  VARIANCE

              UNIVERSE SCORE 11527.75810 107.367405219.66320
     EXPECTED OBSERVED SCORE 11589.16171 107.652975219.51606
            LOWER CASE DELTA    61.40360   7.83605  20.46787          GENERALIZABILITY COEFFICIENT =  0.99470  (********)
            UPPER CASE DELTA    92.23942   9.60414  32.25040                                   PHI =  0.99206  (********)
                        MEAN  1318.52045  36.31144
 ----------------------------------------------------------------------------------------------------------------------------------
        NOTE:  SIGNAL/NOISE RATIOS ARE IN PARENTHESES
   GENOVA  VERSION 3.1                                                                                                PAGE     127
          D STUDY                           #5 -- p x R x C DESIGN -- C RANDOM, R FIXED             

                                                   D STUDY DESIGN NUMBER 005-007                    


         VARIANCE - COVARIANCE MATRIX FOR ESTIMATED VARIANCE COMPONENTS (FOR MEAN SCORES) IN UNIVERSE OF GENERALIZATION (W)


                  P             C             PC                                                                                  

 P           **************
 C              108.6124219   714.2509291
 PC            -977.5117969   -46.5481808   418.9336273
   GENOVA  VERSION 3.1                                                                                                PAGE     128
          D STUDY                           #5 -- p x R x C DESIGN -- C RANDOM, R FIXED             

                                                   D STUDY DESIGN NUMBER 005-008                    

       OBJECT OF MEASUREMENT :      P                       FACETS :      R           C      
     G STUDY POPULATION SIZE : INFINITE     G STUDY UNIVERSE SIZES : INFINITE    INFINITE                                        
     D STUDY POPULATION SIZE : INFINITE     D STUDY UNIVERSE SIZES :     2       INFINITE                                        
         D STUDY SAMPLE SIZE :     9          D STUDY SAMPLE SIZES :     2           8                                           
 ----------------------------------------------------------------------------------------------------------------------------------
                          VARIANCE COMPONENTS IN TERMS OF                            VARIANCE COMPONENTS IN TERMS OF
                G STUDY UNIVERSE (OF ADMISSIBLE OBSERVATIONS) SIZES             D STUDY UNIVERSE (OF GENERALIZATION) SIZES
             ---------------------------------------------------------- -----------------------------------------------------------
                                                VARIANCE COMPONENTS                                        VARIANCE COMPONENTS
               VARIANCE     FINITE   D STUDY      FOR MEAN SCORES         VARIANCE     FINITE   D STUDY      FOR MEAN SCORES
              COMPONENTS   UNIVERSE SAMPLING --------------------------  COMPONENTS   UNIVERSE SAMPLING ---------------------------
              FOR SINGLE     COR-     FRE-                   STANDARD    FOR SINGLE     COR-     FRE-                   STANDARD
 EFFECT      OBSERVATIONS  RECTIONS QUENCIES   ESTIMATES      ERRORS    OBSERVATIONS  RECTIONS QUENCIES   ESTIMATES      ERRORS
 ----------------------------------------------------------------------------------------------------------------------------------
 P          11398.45833     1.0000        1 11398.45833    5220.43875  11527.75810     1.0000        1 11527.75810    5219.66320   
 R            339.35957     1.0000        2   169.67978     156.65062    339.35957QFM0000E+00        2     -------       -------   
 C            215.85069     1.0000        8    26.98134      23.48285    215.85069     1.0000        8    26.98134      23.38479   
 PR           258.59954     1.0000        2   129.29977      89.98243    258.59954 0.0000E+00        2     -------       -------   
 PC           232.32870     1.0000        8    29.04109      19.70946    429.82523     1.0000        8    53.72815      17.90938   
 RC         0.00000E+00     1.0000       16 0.00000E+00       2.14384  0.00000E+00 0.0000E+00       16     -------       -------   
 PRC          394.99306     1.0000       16    24.68707       8.22902    394.99306 0.0000E+00       16     -------       -------   
 ----------------------------------------------------------------------------------------------------------------------------------
            QFM = QUADRATIC FORM

 ----------------------------------------------------------------------------------------------------------------------------------


                                                    STANDARD
                                          STANDARD  ERROR OF
                                VARIANCE DEVIATION  VARIANCE

              UNIVERSE SCORE 11527.75810 107.367405219.66320
     EXPECTED OBSERVED SCORE 11581.48626 107.617315219.53006
            LOWER CASE DELTA    53.72815   7.32995  17.90938          GENERALIZABILITY COEFFICIENT =  0.99536  (********)
            UPPER CASE DELTA    80.70949   8.98385  28.21910                                   PHI =  0.99305  (********)
                        MEAN  1313.81314  36.24656
 ----------------------------------------------------------------------------------------------------------------------------------
        NOTE:  SIGNAL/NOISE RATIOS ARE IN PARENTHESES
   GENOVA  VERSION 3.1                                                                                                PAGE     129
          D STUDY                           #5 -- p x R x C DESIGN -- C RANDOM, R FIXED             

                                                   D STUDY DESIGN NUMBER 005-008                    


         VARIANCE - COVARIANCE MATRIX FOR ESTIMATED VARIANCE COMPONENTS (FOR MEAN SCORES) IN UNIVERSE OF GENERALIZATION (W)


                  P             C             PC                                                                                  

 P           **************
 C               95.0358691   546.8483676
 PC            -855.3228223   -35.6384509   320.7460584
   GENOVA  VERSION 3.1                                                                                                PAGE     130
          D STUDY                           #5 -- p x R x C DESIGN -- C RANDOM, R FIXED             

                                                   D STUDY DESIGN NUMBER 005-009                    

       OBJECT OF MEASUREMENT :      P                       FACETS :      R           C      
     G STUDY POPULATION SIZE : INFINITE     G STUDY UNIVERSE SIZES : INFINITE    INFINITE                                        
     D STUDY POPULATION SIZE : INFINITE     D STUDY UNIVERSE SIZES :     2       INFINITE                                        
         D STUDY SAMPLE SIZE :     9          D STUDY SAMPLE SIZES :     2           9                                           
 ----------------------------------------------------------------------------------------------------------------------------------
                          VARIANCE COMPONENTS IN TERMS OF                            VARIANCE COMPONENTS IN TERMS OF
                G STUDY UNIVERSE (OF ADMISSIBLE OBSERVATIONS) SIZES             D STUDY UNIVERSE (OF GENERALIZATION) SIZES
             ---------------------------------------------------------- -----------------------------------------------------------
                                                VARIANCE COMPONENTS                                        VARIANCE COMPONENTS
               VARIANCE     FINITE   D STUDY      FOR MEAN SCORES         VARIANCE     FINITE   D STUDY      FOR MEAN SCORES
              COMPONENTS   UNIVERSE SAMPLING --------------------------  COMPONENTS   UNIVERSE SAMPLING ---------------------------
              FOR SINGLE     COR-     FRE-                   STANDARD    FOR SINGLE     COR-     FRE-                   STANDARD
 EFFECT      OBSERVATIONS  RECTIONS QUENCIES   ESTIMATES      ERRORS    OBSERVATIONS  RECTIONS QUENCIES   ESTIMATES      ERRORS
 ----------------------------------------------------------------------------------------------------------------------------------
 P          11398.45833     1.0000        1 11398.45833    5220.43875  11527.75810     1.0000        1 11527.75810    5219.66320   
 R            339.35957     1.0000        2   169.67978     156.65062    339.35957QFM0000E+00        2     -------       -------   
 C            215.85069     1.0000        9    23.98341      20.87365    215.85069     1.0000        9    23.98341      20.78648   
 PR           258.59954     1.0000        2   129.29977      89.98243    258.59954 0.0000E+00        2     -------       -------   
 PC           232.32870     1.0000        9    25.81430      17.51952    429.82523     1.0000        9    47.75836      15.91945   
 RC         0.00000E+00     1.0000       18 0.00000E+00       1.90564  0.00000E+00 0.0000E+00       18     -------       -------   
 PRC          394.99306     1.0000       18    21.94406       7.31469    394.99306 0.0000E+00       18     -------       -------   
 ----------------------------------------------------------------------------------------------------------------------------------
            QFM = QUADRATIC FORM

 ----------------------------------------------------------------------------------------------------------------------------------


                                                    STANDARD
                                          STANDARD  ERROR OF
                                VARIANCE DEVIATION  VARIANCE

              UNIVERSE SCORE 11527.75810 107.367405219.66320
     EXPECTED OBSERVED SCORE 11575.51646 107.589575219.54182
            LOWER CASE DELTA    47.75836   6.91074  15.91945          GENERALIZABILITY COEFFICIENT =  0.99587  (********)
            UPPER CASE DELTA    71.74177   8.47005  25.08364                                   PHI =  0.99382  (********)
                        MEAN  1310.15191  36.19602
 ----------------------------------------------------------------------------------------------------------------------------------
        NOTE:  SIGNAL/NOISE RATIOS ARE IN PARENTHESES
   GENOVA  VERSION 3.1                                                                                                PAGE     131
          D STUDY                           #5 -- p x R x C DESIGN -- C RANDOM, R FIXED             

                                                   D STUDY DESIGN NUMBER 005-009                    


         VARIANCE - COVARIANCE MATRIX FOR ESTIMATED VARIANCE COMPONENTS (FOR MEAN SCORES) IN UNIVERSE OF GENERALIZATION (W)


                  P             C             PC                                                                                  

 P           **************
 C               84.4763281   432.0777226
 PC            -760.2869532   -28.1587760   253.4289844
   GENOVA  VERSION 3.1                                                                                                PAGE     132
          D STUDY                           #5 -- p x R x C DESIGN -- C RANDOM, R FIXED             

                                                   D STUDY DESIGN NUMBER 005-010                    

       OBJECT OF MEASUREMENT :      P                       FACETS :      R           C      
     G STUDY POPULATION SIZE : INFINITE     G STUDY UNIVERSE SIZES : INFINITE    INFINITE                                        
     D STUDY POPULATION SIZE : INFINITE     D STUDY UNIVERSE SIZES :     2       INFINITE                                        
         D STUDY SAMPLE SIZE :     9          D STUDY SAMPLE SIZES :     2          10                                           
 ----------------------------------------------------------------------------------------------------------------------------------
                          VARIANCE COMPONENTS IN TERMS OF                            VARIANCE COMPONENTS IN TERMS OF
                G STUDY UNIVERSE (OF ADMISSIBLE OBSERVATIONS) SIZES             D STUDY UNIVERSE (OF GENERALIZATION) SIZES
             ---------------------------------------------------------- -----------------------------------------------------------
                                                VARIANCE COMPONENTS                                        VARIANCE COMPONENTS
               VARIANCE     FINITE   D STUDY      FOR MEAN SCORES         VARIANCE     FINITE   D STUDY      FOR MEAN SCORES
              COMPONENTS   UNIVERSE SAMPLING --------------------------  COMPONENTS   UNIVERSE SAMPLING ---------------------------
              FOR SINGLE     COR-     FRE-                   STANDARD    FOR SINGLE     COR-     FRE-                   STANDARD
 EFFECT      OBSERVATIONS  RECTIONS QUENCIES   ESTIMATES      ERRORS    OBSERVATIONS  RECTIONS QUENCIES   ESTIMATES      ERRORS
 ----------------------------------------------------------------------------------------------------------------------------------
 P          11398.45833     1.0000        1 11398.45833    5220.43875  11527.75810     1.0000        1 11527.75810    5219.66320   
 R            339.35957     1.0000        2   169.67978     156.65062    339.35957QFM0000E+00        2     -------       -------   
 C            215.85069     1.0000       10    21.58507      18.78628    215.85069     1.0000       10    21.58507      18.70783   
 PR           258.59954     1.0000        2   129.29977      89.98243    258.59954 0.0000E+00        2     -------       -------   
 PC           232.32870     1.0000       10    23.23287      15.76757    429.82523     1.0000       10    42.98252      14.32751   
 RC         0.00000E+00     1.0000       20 0.00000E+00       1.71508  0.00000E+00 0.0000E+00       20     -------       -------   
 PRC          394.99306     1.0000       20    19.74965       6.58322    394.99306 0.0000E+00       20     -------       -------   
 ----------------------------------------------------------------------------------------------------------------------------------
            QFM = QUADRATIC FORM

 ----------------------------------------------------------------------------------------------------------------------------------


                                                    STANDARD
                                          STANDARD  ERROR OF
                                VARIANCE DEVIATION  VARIANCE

              UNIVERSE SCORE 11527.75810 107.367405219.66320
     EXPECTED OBSERVED SCORE 11570.74063 107.567385219.55177
            LOWER CASE DELTA    42.98252   6.55611  14.32751          GENERALIZABILITY COEFFICIENT =  0.99629  (********)
            UPPER CASE DELTA    64.56759   8.03540  22.57528                                   PHI =  0.99443  (********)
                        MEAN  1307.22292  36.15554
 ----------------------------------------------------------------------------------------------------------------------------------
        NOTE:  SIGNAL/NOISE RATIOS ARE IN PARENTHESES
   GENOVA  VERSION 3.1                                                                                                PAGE     133
          D STUDY                           #5 -- p x R x C DESIGN -- C RANDOM, R FIXED             

                                                   D STUDY DESIGN NUMBER 005-010                    


         VARIANCE - COVARIANCE MATRIX FOR ESTIMATED VARIANCE COMPONENTS (FOR MEAN SCORES) IN UNIVERSE OF GENERALIZATION (W)


                  P             C             PC                                                                                  

 P           **************
 C               76.0286953   349.9829553
 PC            -684.2582578   -22.8086086   205.2774774
   GENOVA  VERSION 3.1                                                                                                PAGE     134
          D STUDY                           #5 -- p x R x C DESIGN -- C RANDOM, R FIXED             

                                                   D STUDY DESIGN NUMBER 005-011                    

       OBJECT OF MEASUREMENT :      P                       FACETS :      R           C      
     G STUDY POPULATION SIZE : INFINITE     G STUDY UNIVERSE SIZES : INFINITE    INFINITE                                        
     D STUDY POPULATION SIZE : INFINITE     D STUDY UNIVERSE SIZES :     2       INFINITE                                        
         D STUDY SAMPLE SIZE :     9          D STUDY SAMPLE SIZES :     2          11                                           
 ----------------------------------------------------------------------------------------------------------------------------------
                          VARIANCE COMPONENTS IN TERMS OF                            VARIANCE COMPONENTS IN TERMS OF
                G STUDY UNIVERSE (OF ADMISSIBLE OBSERVATIONS) SIZES             D STUDY UNIVERSE (OF GENERALIZATION) SIZES
             ---------------------------------------------------------- -----------------------------------------------------------
                                                VARIANCE COMPONENTS                                        VARIANCE COMPONENTS
               VARIANCE     FINITE   D STUDY      FOR MEAN SCORES         VARIANCE     FINITE   D STUDY      FOR MEAN SCORES
              COMPONENTS   UNIVERSE SAMPLING --------------------------  COMPONENTS   UNIVERSE SAMPLING ---------------------------
              FOR SINGLE     COR-     FRE-                   STANDARD    FOR SINGLE     COR-     FRE-                   STANDARD
 EFFECT      OBSERVATIONS  RECTIONS QUENCIES   ESTIMATES      ERRORS    OBSERVATIONS  RECTIONS QUENCIES   ESTIMATES      ERRORS
 ----------------------------------------------------------------------------------------------------------------------------------
 P          11398.45833     1.0000        1 11398.45833    5220.43875  11527.75810     1.0000        1 11527.75810    5219.66320   
 R            339.35957     1.0000        2   169.67978     156.65062    339.35957QFM0000E+00        2     -------       -------   
 C            215.85069     1.0000       11    19.62279      17.07844    215.85069     1.0000       11    19.62279      17.00712   
 PR           258.59954     1.0000        2   129.29977      89.98243    258.59954 0.0000E+00        2     -------       -------   
 PC           232.32870     1.0000       11    21.12079      14.33415    429.82523     1.0000       11    39.07502      13.02501   
 RC         0.00000E+00     1.0000       22 0.00000E+00       1.55916  0.00000E+00 0.0000E+00       22     -------       -------   
 PRC          394.99306     1.0000       22    17.95423       5.98474    394.99306 0.0000E+00       22     -------       -------   
 ----------------------------------------------------------------------------------------------------------------------------------
            QFM = QUADRATIC FORM

 ----------------------------------------------------------------------------------------------------------------------------------


                                                    STANDARD
                                          STANDARD  ERROR OF
                                VARIANCE DEVIATION  VARIANCE

              UNIVERSE SCORE 11527.75810 107.367405219.66320
     EXPECTED OBSERVED SCORE 11566.83312 107.549215219.56028
            LOWER CASE DELTA    39.07502   6.25100  13.02501          GENERALIZABILITY COEFFICIENT =  0.99662  (********)
            UPPER CASE DELTA    58.69781   7.66145  20.52298                                   PHI =  0.99493  (********)
                        MEAN  1304.82647  36.12238
 ----------------------------------------------------------------------------------------------------------------------------------
        NOTE:  SIGNAL/NOISE RATIOS ARE IN PARENTHESES
   GENOVA  VERSION 3.1                                                                                                PAGE     135
          D STUDY                           #5 -- p x R x C DESIGN -- C RANDOM, R FIXED             

                                                   D STUDY DESIGN NUMBER 005-011                    


         VARIANCE - COVARIANCE MATRIX FOR ESTIMATED VARIANCE COMPONENTS (FOR MEAN SCORES) IN UNIVERSE OF GENERALIZATION (W)


                  P             C             PC                                                                                  

 P           **************
 C               69.1169957   289.2421118
 PC            -622.0529617   -18.8500897   169.6508077
   GENOVA  VERSION 3.1                                                                                                PAGE     136
          D STUDY                           #5 -- p x R x C DESIGN -- C RANDOM, R FIXED             

                                                   D STUDY DESIGN NUMBER 005-012                    

       OBJECT OF MEASUREMENT :      P                       FACETS :      R           C      
     G STUDY POPULATION SIZE : INFINITE     G STUDY UNIVERSE SIZES : INFINITE    INFINITE                                        
     D STUDY POPULATION SIZE : INFINITE     D STUDY UNIVERSE SIZES :     2       INFINITE                                        
         D STUDY SAMPLE SIZE :     9          D STUDY SAMPLE SIZES :     2          12                                           
 ----------------------------------------------------------------------------------------------------------------------------------
                          VARIANCE COMPONENTS IN TERMS OF                            VARIANCE COMPONENTS IN TERMS OF
                G STUDY UNIVERSE (OF ADMISSIBLE OBSERVATIONS) SIZES             D STUDY UNIVERSE (OF GENERALIZATION) SIZES
             ---------------------------------------------------------- -----------------------------------------------------------
                                                VARIANCE COMPONENTS                                        VARIANCE COMPONENTS
               VARIANCE     FINITE   D STUDY      FOR MEAN SCORES         VARIANCE     FINITE   D STUDY      FOR MEAN SCORES
              COMPONENTS   UNIVERSE SAMPLING --------------------------  COMPONENTS   UNIVERSE SAMPLING ---------------------------
              FOR SINGLE     COR-     FRE-                   STANDARD    FOR SINGLE     COR-     FRE-                   STANDARD
 EFFECT      OBSERVATIONS  RECTIONS QUENCIES   ESTIMATES      ERRORS    OBSERVATIONS  RECTIONS QUENCIES   ESTIMATES      ERRORS
 ----------------------------------------------------------------------------------------------------------------------------------
 P          11398.45833     1.0000        1 11398.45833    5220.43875  11527.75810     1.0000        1 11527.75810    5219.66320   
 R            339.35957     1.0000        2   169.67978     156.65062    339.35957QFM0000E+00        2     -------       -------   
 C            215.85069     1.0000       12    17.98756      15.65524    215.85069     1.0000       12    17.98756      15.58986   
 PR           258.59954     1.0000        2   129.29977      89.98243    258.59954 0.0000E+00        2     -------       -------   
 PC           232.32870     1.0000       12    19.36073      13.13964    429.82523     1.0000       12    35.81877      11.93959   
 RC         0.00000E+00     1.0000       24 0.00000E+00       1.42923  0.00000E+00 0.0000E+00       24     -------       -------   
 PRC          394.99306     1.0000       24    16.45804       5.48601    394.99306 0.0000E+00       24     -------       -------   
 ----------------------------------------------------------------------------------------------------------------------------------
            QFM = QUADRATIC FORM

 ----------------------------------------------------------------------------------------------------------------------------------


                                                    STANDARD
                                          STANDARD  ERROR OF
                                VARIANCE DEVIATION  VARIANCE

              UNIVERSE SCORE 11527.75810 107.367405219.66320
     EXPECTED OBSERVED SCORE 11563.57687 107.534075219.56761
            LOWER CASE DELTA    35.81877   5.98488  11.93959          GENERALIZABILITY COEFFICIENT =  0.99690  (********)
            UPPER CASE DELTA    53.80633   7.33528  18.81273                                   PHI =  0.99535  (********)
                        MEAN  1302.82943  36.09473
 ----------------------------------------------------------------------------------------------------------------------------------
        NOTE:  SIGNAL/NOISE RATIOS ARE IN PARENTHESES
   GENOVA  VERSION 3.1                                                                                                PAGE     137
          D STUDY                           #5 -- p x R x C DESIGN -- C RANDOM, R FIXED             

                                                   D STUDY DESIGN NUMBER 005-012                    


         VARIANCE - COVARIANCE MATRIX FOR ESTIMATED VARIANCE COMPONENTS (FOR MEAN SCORES) IN UNIVERSE OF GENERALIZATION (W)


                  P             C             PC                                                                                  

 P           **************
 C               63.3572461   243.0437189
 PC            -570.2152149   -15.8393115   142.5538037
   GENOVA  VERSION 3.1                                                                                                PAGE     138
          D STUDY                           #5 -- p x R x C DESIGN -- C RANDOM, R FIXED             


                              SUMMARY OF D STUDY RESULTS FOR SET OF CONTROL CARDS NO. 005

 ---------------------------------------------------------------------------------------------------------------------------------
                                                                          V A R I A N C E S
                            SAMPLE SIZES               --------------------------------------------------------
 D STUDY        -------------------------------------                 EXPECTED     LOWER     UPPER
  DESIGN  INDEX=    $P     R     C                       UNIVERSE     OBSERVED      CASE      CASE               GEN.
    NO    UNIV.=  INF.     2  INF.                         SCORE        SCORE      DELTA     DELTA     MEAN      COEF.      PHI
 ---------------------------------------------------------------------------------------------------------------------------------
 005-001             9     2     1                    11527.75810  11957.58333 429.82523 645.67593 *********   0.96405   0.94696
 005-002             9     2     2                    11527.75810  11742.67072 214.91262 322.83796 *********   0.98170   0.97276
 005-003             9     2     3                    11527.75810  11671.03318 143.27508 215.22531 *********   0.98772   0.98167
 005-004             9     2     4                    11527.75810  11635.21441 107.45631 161.41898 *********   0.99076   0.98619
 005-005             9     2     5                    11527.75810  11613.72315  85.96505 129.13519 *********   0.99260   0.98892
 005-006             9     2     6                    11527.75810  11599.39564  71.63754 107.61265 *********   0.99382   0.99075
 005-007             9     2     7                    11527.75810  11589.16171  61.40360  92.23942 *********   0.99470   0.99206
 005-008             9     2     8                    11527.75810  11581.48626  53.72815  80.70949 *********   0.99536   0.99305
 005-009             9     2     9                    11527.75810  11575.51646  47.75836  71.74177 *********   0.99587   0.99382
 005-010             9     2    10                    11527.75810  11570.74063  42.98252  64.56759 *********   0.99629   0.99443
 005-011             9     2    11                    11527.75810  11566.83312  39.07502  58.69781 *********   0.99662   0.99493
 005-012             9     2    12                    11527.75810  11563.57687  35.81877  53.80633 *********   0.99690   0.99535
   GENOVA  VERSION 3.1                                                                                                PAGE     139
                                                     CONTROL CARD INPUT LISTING


   COLUMN   11111111112222222222333333333344444444445555555555666666666677777777778
   12345678901234567890123456789012345678901234567890123456789012345678901234567890
   FINISH                                                                          
